# Supplementary material for: Proton-conductive coordination polymer glass for solid-state anhydrous proton batteries
Source: Chem Sci. 2021 Mar 12;12(16):5818–24. doi: 10.1039/d1sc00392e (PMC8179665; doi:10.1039/d1sc00392e)
Supplement: SC-012-D1SC00392E-s002 [file SC-012-D1SC00392E-s002.cif]

# Electronic Supplementary Material (ESI) for Chemical Science.
# This journal is © The Royal Society of Chemistry 2021

####################################################################### 
# 
# This file contains crystal structure data downloaded from the 
# Cambridge Structural Database (CSD) hosted by the Cambridge 
# Crystallographic Data Centre (CCDC).
# 
# Full information about CCDC data access policies and citation 
# guidelines are available at http://www.ccdc.cam.ac.uk/access/V1 
# 
# Audit and citation data items may have been added by the CCDC. 
# Please retain this information to preserve the provenance of 
# this file and to allow appropriate attribution of the data. 
# 
#######################################################################

data_exp_2068
_database_code_depnum_ccdc_archive 'CCDC 2044808'
loop_
_audit_author_name
_audit_author_address
'Nattapol Ma'
;Kyoto University
Japan
;
_audit_update_record             
;
2020-11-17 deposited with the CCDC.	2021-03-12 downloaded from the CCDC.
;
_audit_creation_date             2020-08-26
_audit_creation_method           
;
Olex2 1.2
(compiled 2018.05.29 svn.r3508 for OlexSys, GUI svn.r5506)
;
_shelx_SHELXL_version_number     2017/1
_chemical_name_common            ?
_chemical_name_systematic        ?
_chemical_formula_moiety         'O27 P6 Zn3, C6 N3'
_chemical_formula_sum            'C6 N3 O27 P6 Zn3'
_chemical_formula_weight         928.02
_chemical_melting_point          ?
_chemical_oxdiff_formula         'Zn3 P6 O27 N3'
_chemical_oxdiff_usercomment     -173dC
loop_
_atom_type_symbol
_atom_type_description
_atom_type_scat_dispersion_real
_atom_type_scat_dispersion_imag
_atom_type_scat_source
C C 0.0033 0.0016 'International Tables Vol C Tables 4.2.6.8 and 6.1.1.4'
N N 0.0061 0.0033 'International Tables Vol C Tables 4.2.6.8 and 6.1.1.4'
O O 0.0106 0.0060 'International Tables Vol C Tables 4.2.6.8 and 6.1.1.4'
P P 0.1023 0.0942 'International Tables Vol C Tables 4.2.6.8 and 6.1.1.4'
Zn Zn 0.2839 1.4301 'International Tables Vol C Tables 4.2.6.8 and 6.1.1.4'

_shelx_space_group_comment       
;
The symmetry employed for this shelxl refinement is uniquely defined
by the following loop, which should always be used as a source of
symmetry information in preference to the above space-group names.
They are only intended as comments.
;
_space_group_crystal_system      triclinic
_space_group_IT_number           2
_space_group_name_H-M_alt        'P -1'
_space_group_name_Hall           '-P 1'
loop_
_space_group_symop_operation_xyz
'x, y, z'
'-x, -y, -z'

_cell_length_a                   7.47650(10)
_cell_length_b                   14.1513(3)
_cell_length_c                   15.0795(4)
_cell_angle_alpha                115.507(3)
_cell_angle_beta                 99.363(2)
_cell_angle_gamma                99.595(2)
_cell_volume                     1369.63(6)
_cell_formula_units_Z            2
_cell_measurement_reflns_used    20877
_cell_measurement_temperature    100
_cell_measurement_theta_max      31.8680
_cell_measurement_theta_min      2.6940
_shelx_estimated_absorpt_T_max   0.862
_shelx_estimated_absorpt_T_min   0.578
_exptl_absorpt_coefficient_mu    3.073
_exptl_absorpt_correction_T_max  1.00000
_exptl_absorpt_correction_T_min  0.74689
_exptl_absorpt_correction_type   multi-scan
_exptl_absorpt_process_details   
;
CrysAlisPro 1.171.39.43c (Rigaku Oxford Diffraction, 2018)
Empirical absorption correction using spherical harmonics,
 implemented in SCALE3 ABSPACK scaling algorithm.
;
_exptl_absorpt_special_details   ?
_exptl_crystal_colour            colourless
_exptl_crystal_colour_primary    colourless
_exptl_crystal_density_diffrn    2.250
_exptl_crystal_density_meas      ?
_exptl_crystal_density_method    ?
_exptl_crystal_description       prism
_exptl_crystal_F_000             906
_exptl_crystal_size_max          0.2
_exptl_crystal_size_mid          0.15
_exptl_crystal_size_min          0.15
_exptl_transmission_factor_max   ?
_exptl_transmission_factor_min   ?
_diffrn_reflns_av_R_equivalents  0.0278
_diffrn_reflns_av_unetI/netI     0.0290
_diffrn_reflns_Laue_measured_fraction_full 0.999
_diffrn_reflns_Laue_measured_fraction_max 0.913
_diffrn_reflns_limit_h_max       8
_diffrn_reflns_limit_h_min       -11
_diffrn_reflns_limit_k_max       19
_diffrn_reflns_limit_k_min       -20
_diffrn_reflns_limit_l_max       21
_diffrn_reflns_limit_l_min       -21
_diffrn_reflns_number            28213
_diffrn_reflns_point_group_measured_fraction_full 0.999
_diffrn_reflns_point_group_measured_fraction_max 0.913
_diffrn_reflns_theta_full        25.242
_diffrn_reflns_theta_max         31.863
_diffrn_reflns_theta_min         2.745
_diffrn_ambient_temperature      100
_diffrn_detector                 'CCD plate'
_diffrn_detector_area_resol_mean ?
_diffrn_measured_fraction_theta_full 0.999
_diffrn_measured_fraction_theta_max 0.913
_diffrn_measurement_details      
;
List of Runs (angles in degrees, time in seconds):

  # Type    Start    End  Width  t~exp~   \w     \q     \k     \f   Frames
#--------------------------------------------------------------------------
  1  \w    -22.00  71.00   0.50    0.72    --  -18.20  45.00 179.44  186
  2  \w   -107.00 -82.00   0.50    0.72    --  -18.20  45.00 175.45   50
  3  \w    -77.00 -51.00   0.50    0.72    --  -18.20  45.00  60.00   52
  4  \w     17.00  54.00   0.50    0.72    --  -18.20  45.00  60.00   74
  5  \w    -32.00  71.00   0.50    0.72    --  -18.20  45.00   0.00  206
  6  \w   -100.00  71.00   0.50    0.72    --  -18.20  45.00 120.00  342
  7  \w    -56.00  56.00   0.50    0.72    --  -18.20  45.00  30.00  224
  8  \w   -106.00   5.00   0.50    0.72    --  -18.20  45.00 150.00  222
  9  \w     46.00  71.00   0.50    0.72    --  -18.20  45.00 150.00   50
 10  \w     31.00  56.00   0.50    0.72    --  -18.20  45.00  90.00   50
 11  \w   -104.00 -62.00   0.50    0.72    --  -18.20  45.00 179.44   84
;
_diffrn_measurement_device       'four-circle diffractometer'
_diffrn_measurement_device_type  'XtaLAB AFC10 (RCD3): fixed-chi single'
_diffrn_measurement_method       '\w scans'
_diffrn_orient_matrix_type       
'CrysAlisPro convention (1999,Acta A55,543-557)'
_diffrn_orient_matrix_UB_11      0.0280451000
_diffrn_orient_matrix_UB_12      -0.0485241000
_diffrn_orient_matrix_UB_13      -0.0114264000
_diffrn_orient_matrix_UB_21      -0.0949137000
_diffrn_orient_matrix_UB_22      -0.0308610000
_diffrn_orient_matrix_UB_23      -0.0244274000
_diffrn_orient_matrix_UB_31      0.0123617000
_diffrn_orient_matrix_UB_32      -0.0033200000
_diffrn_orient_matrix_UB_33      -0.0468054000
_diffrn_radiation_monochromator  mirror
_diffrn_radiation_probe          x-ray
_diffrn_radiation_type           MoK\a
_diffrn_radiation_wavelength     0.71073
_diffrn_source                   'Rotating-anode X-ray tube'
_diffrn_source_type              'Rigaku (Mo) X-ray Source'
_reflns_Friedel_coverage         0.000
_reflns_Friedel_fraction_full    .
_reflns_Friedel_fraction_max     .
_reflns_number_gt                8116
_reflns_number_total             8569
_reflns_odcompleteness_completeness 98.88
_reflns_odcompleteness_iscentric 1
_reflns_odcompleteness_theta     29.97
_reflns_special_details          
;
 Reflections were merged by SHELXL according to the crystal
 class for the calculation of statistics and refinement.
 
 _reflns_Friedel_fraction is defined as the number of unique
 Friedel pairs measured divided by the number that would be
 possible theoretically, ignoring centric projections and
 systematic absences.
;
_reflns_threshold_expression     'I > 2\s(I)'
_computing_cell_refinement       'CrysAlisPro 1.171.39.43c (Rigaku OD, 2018)'
_computing_data_collection       'CrysAlisPro 1.171.39.43c (Rigaku OD, 2018)'
_computing_data_reduction        'CrysAlisPro 1.171.39.43c (Rigaku OD, 2018)'
_computing_molecular_graphics    'Olex2 (Dolomanov et al., 2009)'
_computing_publication_material  'Olex2 (Dolomanov et al., 2009)'
_computing_structure_refinement  'ShelXL (Sheldrick, 2015)'
_computing_structure_solution    'ShelXT (Sheldrick, 2015)'
_refine_diff_density_max         0.954
_refine_diff_density_min         -0.662
_refine_diff_density_rms         0.130
_refine_ls_extinction_coef       .
_refine_ls_extinction_method     none
_refine_ls_goodness_of_fit_ref   1.135
_refine_ls_hydrogen_treatment    undef
_refine_ls_matrix_type           full
_refine_ls_number_parameters     406
_refine_ls_number_reflns         8569
_refine_ls_number_restraints     0
_refine_ls_R_factor_all          0.0329
_refine_ls_R_factor_gt           0.0311
_refine_ls_restrained_S_all      1.135
_refine_ls_shift/su_max          0.001
_refine_ls_shift/su_mean         0.000
_refine_ls_structure_factor_coef Fsqd
_refine_ls_weighting_details     
'w=1/[\s^2^(Fo^2^)+(0.0259P)^2^+4.4195P] where P=(Fo^2^+2Fc^2^)/3'
_refine_ls_weighting_scheme      calc
_refine_ls_wR_factor_gt          0.0843
_refine_ls_wR_factor_ref         0.0851
_refine_special_details          ?
_olex2_refinement_description    
;
;
_atom_sites_solution_hydrogens   .
_atom_sites_solution_primary     dual
_atom_sites_solution_secondary   ?
loop_
_atom_site_label
_atom_site_type_symbol
_atom_site_fract_x
_atom_site_fract_y
_atom_site_fract_z
_atom_site_U_iso_or_equiv
_atom_site_adp_type
_atom_site_occupancy
_atom_site_site_symmetry_order
_atom_site_calc_flag
_atom_site_refinement_flags_posn
_atom_site_refinement_flags_adp
_atom_site_refinement_flags_occupancy
_atom_site_disorder_assembly
_atom_site_disorder_group
Zn01 Zn 0.16490(4) 0.41183(2) 0.26226(2) 0.00564(6) Uani 1 1 d . . . . .
Zn02 Zn -0.58520(4) 0.25562(2) 0.15849(2) 0.00614(6) Uani 1 1 d . . . . .
Zn03 Zn 0.76748(4) 0.36551(2) 0.11171(2) 0.00585(6) Uani 1 1 d . . . . .
P004 P 0.59935(8) 0.52513(5) 0.28821(4) 0.00579(10) Uani 1 1 d . . . . .
P005 P -0.17937(8) 0.22067(5) 0.23293(4) 0.00574(10) Uani 1 1 d . . . . .
P006 P 1.08444(8) 0.60325(5) 0.20363(5) 0.00856(11) Uani 1 1 d . . . . .
P007 P 0.38683(8) 0.31105(5) 0.39038(4) 0.00644(10) Uani 1 1 d . . . . .
P008 P 0.50345(9) 0.12506(5) -0.06259(5) 0.00926(11) Uani 1 1 d . . . . .
P009 P 1.10041(8) 0.28859(5) 0.00837(4) 0.00730(10) Uani 1 1 d . . . . .
O00A O 1.2094(2) 0.32057(14) 0.11490(13) 0.0074(3) Uani 1 1 d . . . . .
O00B O 0.5319(2) 0.23041(13) 0.03485(13) 0.0081(3) Uani 1 1 d . . . . .
O00C O 0.6046(2) 0.41326(13) 0.21250(13) 0.0073(3) Uani 1 1 d . . . . .
O00D O 1.0056(2) 0.49792(13) 0.20407(13) 0.0076(3) Uani 1 1 d . . . . .
O00E O 0.1113(2) 0.49359(15) 0.40208(13) 0.0110(3) Uani 1 1 d . . . . .
O00F O 0.3070(2) 0.30929(13) 0.28935(12) 0.0069(3) Uani 1 1 d . . . . .
O00G O -0.0981(2) 0.30566(13) 0.20376(13) 0.0076(3) Uani 1 1 d . . . . .
O00H O 0.4124(2) 0.52934(13) 0.31347(13) 0.0078(3) Uani 1 1 d . . . . .
O00I O -0.7789(3) 0.10709(14) 0.09790(15) 0.0126(3) Uani 1 1 d . . . . .
O00J O 0.6316(2) 0.43758(15) 0.03371(14) 0.0109(3) Uani 1 1 d . . . . .
O00K O -0.3908(2) 0.19598(14) 0.21490(13) 0.0078(3) Uani 1 1 d . . . . .
O00L O 0.5442(2) 0.41394(15) 0.46100(14) 0.0115(3) Uani 1 1 d . . . . .
O00M O 0.4733(2) 0.21038(14) 0.36495(14) 0.0100(3) Uani 1 1 d . . . . .
O00N O 0.9158(2) 0.31998(16) 0.00243(13) 0.0123(3) Uani 1 1 d . . . . .
O00O O 0.6299(3) 0.60871(15) 0.24620(15) 0.0120(3) Uani 1 1 d . . . . .
O00P O 0.2353(2) 0.29276(14) 0.44138(13) 0.0090(3) Uani 1 1 d . . . . .
O00Q O 0.2989(2) 0.07425(14) -0.12152(14) 0.0113(3) Uani 1 1 d . . . . .
O00R O 0.9490(2) 0.67332(14) 0.20981(13) 0.0091(3) Uani 1 1 d . . . . .
O00S O 1.2338(2) 0.34717(16) -0.03433(14) 0.0122(3) Uani 1 1 d . . . . .
O00T O -0.1148(3) 0.11757(14) 0.17205(16) 0.0137(3) Uani 1 1 d . . . . .
O00U O 0.7650(2) 0.56495(15) 0.38440(13) 0.0113(3) Uani 1 1 d . . . . .
O00V O -0.1040(3) 0.25817(17) 0.34843(14) 0.0143(4) Uani 1 1 d . . . . .
O00W O 1.0473(3) 0.16549(15) -0.06477(14) 0.0146(4) Uani 1 1 d . . . . .
O00X O 1.1503(3) 0.57713(18) 0.10456(17) 0.0185(4) Uani 1 1 d . . . . .
O00Y O 0.5899(3) 0.04563(16) -0.03763(16) 0.0181(4) Uani 1 1 d . . . . .
O00Z O 1.2574(3) 0.67326(15) 0.29740(17) 0.0173(4) Uani 1 1 d . . . . .
O010 O 0.6081(3) 0.15060(18) -0.13473(15) 0.0197(4) Uani 1 1 d . . . . .
N011 N 1.1772(3) 0.9486(2) 0.30353(18) 0.0173(4) Uani 1 1 d . . . . .
N012 N 1.1216(3) 0.88386(18) 0.34111(18) 0.0157(4) Uani 1 1 d . . . . .
N013 N 1.2704(3) 1.04229(19) 0.38221(18) 0.0162(4) Uani 1 1 d . . . . .
C014 C 1.2782(4) 1.0399(2) 0.4724(2) 0.0148(5) Uani 1 1 d . . . . .
C015 C 1.1807(4) 0.9346(2) 0.4452(2) 0.0147(5) Uani 1 1 d . . . . .
C016 C 1.1587(5) 0.8999(3) 0.5182(3) 0.0244(6) Uani 1 1 d . . . . .
C017 C 1.3592(4) 1.1191(3) 0.5740(2) 0.0253(6) Uani 1 1 d . . . . .
C018 C 1.3366(5) 1.0850(3) 0.6454(2) 0.0321(8) Uani 1 1 d . . . . .
C019 C 1.2394(6) 0.9778(3) 0.6177(3) 0.0324(8) Uani 1 1 d . . . . .

loop_
_atom_site_aniso_label
_atom_site_aniso_U_11
_atom_site_aniso_U_22
_atom_site_aniso_U_33
_atom_site_aniso_U_23
_atom_site_aniso_U_13
_atom_site_aniso_U_12
Zn01 0.00413(11) 0.00571(11) 0.00678(12) 0.00299(9) 0.00124(8) 0.00062(8)
Zn02 0.00464(11) 0.00649(11) 0.00710(12) 0.00312(9) 0.00145(9) 0.00132(9)
Zn03 0.00447(11) 0.00589(11) 0.00679(12) 0.00269(9) 0.00177(9) 0.00094(9)
P004 0.0041(2) 0.0053(2) 0.0067(2) 0.00178(19) 0.00179(18) 0.00058(18)
P005 0.0038(2) 0.0061(2) 0.0081(2) 0.0041(2) 0.00179(18) 0.00093(18)
P006 0.0062(2) 0.0076(2) 0.0144(3) 0.0073(2) 0.0033(2) 0.00147(19)
P007 0.0056(2) 0.0080(2) 0.0064(2) 0.0039(2) 0.00150(18) 0.00167(19)
P008 0.0076(2) 0.0088(2) 0.0071(2) 0.0006(2) 0.00160(19) 0.0004(2)
P009 0.0047(2) 0.0103(2) 0.0059(2) 0.0030(2) 0.00097(18) 0.00218(19)
O00A 0.0064(7) 0.0087(7) 0.0066(7) 0.0031(6) 0.0011(5) 0.0026(6)
O00B 0.0085(7) 0.0059(7) 0.0065(7) 0.0006(6) 0.0017(6) 0.0005(6)
O00C 0.0061(7) 0.0055(7) 0.0082(7) 0.0015(6) 0.0027(6) 0.0008(5)
O00D 0.0073(7) 0.0050(7) 0.0100(7) 0.0039(6) 0.0013(6) -0.0002(5)
O00E 0.0092(7) 0.0118(8) 0.0077(7) 0.0016(6) 0.0012(6) 0.0017(6)
O00F 0.0076(7) 0.0070(7) 0.0062(7) 0.0032(6) 0.0018(5) 0.0023(6)
O00G 0.0048(7) 0.0075(7) 0.0110(7) 0.0056(6) 0.0014(6) 0.0002(5)
O00H 0.0045(7) 0.0072(7) 0.0103(7) 0.0030(6) 0.0023(6) 0.0012(5)
O00I 0.0097(8) 0.0077(7) 0.0175(9) 0.0038(7) 0.0043(6) 0.0006(6)
O00J 0.0104(7) 0.0115(8) 0.0133(8) 0.0083(7) 0.0030(6) 0.0022(6)
O00K 0.0038(7) 0.0093(7) 0.0112(7) 0.0057(6) 0.0021(6) 0.0013(6)
O00L 0.0080(7) 0.0118(8) 0.0106(8) 0.0036(6) -0.0001(6) -0.0004(6)
O00M 0.0104(7) 0.0114(8) 0.0135(8) 0.0087(7) 0.0057(6) 0.0059(6)
O00N 0.0063(7) 0.0213(9) 0.0083(7) 0.0053(7) 0.0024(6) 0.0056(6)
O00O 0.0126(8) 0.0113(8) 0.0179(9) 0.0097(7) 0.0085(7) 0.0049(6)
O00P 0.0073(7) 0.0126(8) 0.0070(7) 0.0044(6) 0.0030(6) 0.0018(6)
O00Q 0.0092(7) 0.0084(7) 0.0108(8) 0.0017(6) 0.0000(6) -0.0010(6)
O00R 0.0082(7) 0.0085(7) 0.0111(8) 0.0056(6) 0.0017(6) 0.0020(6)
O00S 0.0089(7) 0.0193(9) 0.0120(8) 0.0101(7) 0.0034(6) 0.0045(7)
O00T 0.0106(8) 0.0065(7) 0.0248(10) 0.0059(7) 0.0095(7) 0.0039(6)
O00U 0.0063(7) 0.0140(8) 0.0080(7) 0.0004(6) 0.0008(6) 0.0034(6)
O00V 0.0070(7) 0.0242(10) 0.0113(8) 0.0099(7) 0.0008(6) -0.0002(7)
O00W 0.0112(8) 0.0112(8) 0.0129(8) -0.0003(7) 0.0009(6) 0.0008(6)
O00X 0.0221(10) 0.0257(10) 0.0242(10) 0.0196(9) 0.0162(8) 0.0153(8)
O00Y 0.0164(9) 0.0120(8) 0.0230(10) 0.0053(8) 0.0038(7) 0.0064(7)
O00Z 0.0092(8) 0.0080(8) 0.0279(11) 0.0067(7) -0.0045(7) -0.0006(6)
O010 0.0149(9) 0.0283(11) 0.0097(8) 0.0069(8) 0.0039(7) -0.0046(8)
N011 0.0197(11) 0.0168(10) 0.0144(10) 0.0063(9) 0.0048(8) 0.0049(9)
N012 0.0159(10) 0.0110(9) 0.0152(10) 0.0032(8) 0.0028(8) 0.0009(8)
N013 0.0187(11) 0.0131(10) 0.0171(11) 0.0079(9) 0.0054(8) 0.0022(8)
C014 0.0135(11) 0.0128(11) 0.0161(12) 0.0061(9) 0.0026(9) 0.0017(9)
C015 0.0145(11) 0.0134(11) 0.0161(12) 0.0073(9) 0.0031(9) 0.0037(9)
C016 0.0272(15) 0.0273(15) 0.0295(16) 0.0207(13) 0.0114(12) 0.0097(12)
C017 0.0197(13) 0.0234(14) 0.0193(14) 0.0016(11) -0.0023(11) 0.0032(11)
C018 0.0305(17) 0.042(2) 0.0137(13) 0.0059(13) -0.0021(12) 0.0135(15)
C019 0.0386(19) 0.047(2) 0.0254(16) 0.0248(16) 0.0115(14) 0.0197(17)

_geom_special_details            
;
 All esds (except the esd in the dihedral angle between two l.s. planes)
 are estimated using the full covariance matrix.  The cell esds are taken
 into account individually in the estimation of esds in distances, angles
 and torsion angles; correlations between esds in cell parameters are only
 used when they are defined by crystal symmetry.  An approximate (isotropic)
 treatment of cell esds is used for estimating esds involving l.s. planes.
;
loop_
_geom_bond_atom_site_label_1
_geom_bond_atom_site_label_2
_geom_bond_distance
_geom_bond_site_symmetry_2
_geom_bond_publ_flag
Zn01 O00A 2.1513(17) 1_455 ?
Zn01 O00D 2.1767(17) 1_455 ?
Zn01 O00E 2.0670(18) . ?
Zn01 O00F 2.0700(16) . ?
Zn01 O00G 2.0523(16) . ?
Zn01 O00H 2.0468(16) . ?
Zn02 O00A 2.0732(17) 1_355 ?
Zn02 O00B 2.1053(17) 1_455 ?
Zn02 O00C 2.1581(16) 1_455 ?
Zn02 O00F 2.1333(17) 1_455 ?
Zn02 O00I 2.0616(18) . ?
Zn02 O00K 2.0429(17) . ?
Zn03 O00B 2.0989(17) . ?
Zn03 O00C 2.0597(17) . ?
Zn03 O00D 2.1103(16) . ?
Zn03 O00G 2.1203(17) 1_655 ?
Zn03 O00J 2.1082(18) . ?
Zn03 O00N 2.0687(18) . ?
P004 O00C 1.5132(17) . ?
P004 O00H 1.5112(17) . ?
P004 O00O 1.5666(19) . ?
P004 O00U 1.5601(18) . ?
P005 O00G 1.5193(17) . ?
P005 O00K 1.5129(17) . ?
P005 O00T 1.5590(19) . ?
P005 O00V 1.5548(19) . ?
P006 O00D 1.5120(17) . ?
P006 O00R 1.5174(18) . ?
P006 O00X 1.561(2) . ?
P006 O00Z 1.557(2) . ?
P007 O00F 1.5310(17) . ?
P007 O00L 1.5247(19) . ?
P007 O00M 1.5848(18) . ?
P007 O00P 1.5162(18) . ?
P008 O00B 1.5273(17) . ?
P008 O00Q 1.5122(18) . ?
P008 O00Y 1.533(2) . ?
P008 O010 1.565(2) . ?
P009 O00A 1.5081(17) . ?
P009 O00N 1.5191(18) . ?
P009 O00S 1.5778(19) . ?
P009 O00W 1.5431(19) . ?
N011 N012 1.315(3) . ?
N011 N013 1.311(3) . ?
N012 C015 1.369(4) . ?
N013 C014 1.367(4) . ?
C014 C015 1.392(4) . ?
C014 C017 1.401(4) . ?
C015 C016 1.405(4) . ?
C016 C019 1.375(5) . ?
C017 C018 1.378(5) . ?
C018 C019 1.411(6) . ?

loop_
_geom_angle_atom_site_label_1
_geom_angle_atom_site_label_2
_geom_angle_atom_site_label_3
_geom_angle
_geom_angle_site_symmetry_1
_geom_angle_site_symmetry_3
_geom_angle_publ_flag
O00A Zn01 O00D 90.60(6) 1_455 1_455 ?
O00E Zn01 O00A 177.31(7) . 1_455 ?
O00E Zn01 O00D 89.62(7) . 1_455 ?
O00E Zn01 O00F 100.35(7) . . ?
O00F Zn01 O00A 79.27(6) . 1_455 ?
O00F Zn01 O00D 169.34(6) . 1_455 ?
O00G Zn01 O00A 85.91(7) . 1_455 ?
O00G Zn01 O00D 79.28(6) . 1_455 ?
O00G Zn01 O00E 91.50(7) . . ?
O00G Zn01 O00F 96.53(7) . . ?
O00H Zn01 O00A 93.83(7) . 1_455 ?
O00H Zn01 O00D 93.41(6) . 1_455 ?
O00H Zn01 O00E 88.83(7) . . ?
O00H Zn01 O00F 90.60(7) . . ?
O00H Zn01 O00G 172.68(7) . . ?
O00A Zn02 O00B 95.36(7) 1_355 1_455 ?
O00A Zn02 O00C 85.46(6) 1_355 1_455 ?
O00A Zn02 O00F 79.61(6) 1_355 1_455 ?
O00B Zn02 O00C 78.35(6) 1_455 1_455 ?
O00B Zn02 O00F 170.30(6) 1_455 1_455 ?
O00F Zn02 O00C 92.89(6) 1_455 1_455 ?
O00I Zn02 O00A 90.54(7) . 1_355 ?
O00I Zn02 O00B 99.69(7) . 1_455 ?
O00I Zn02 O00C 175.35(7) . 1_455 ?
O00I Zn02 O00F 88.72(7) . 1_455 ?
O00K Zn02 O00A 174.18(7) . 1_355 ?
O00K Zn02 O00B 90.40(7) . 1_455 ?
O00K Zn02 O00C 94.92(7) . 1_455 ?
O00K Zn02 O00F 94.56(7) . 1_455 ?
O00K Zn02 O00I 89.29(7) . . ?
O00B Zn03 O00D 173.17(7) . . ?
O00B Zn03 O00G 94.90(7) . 1_655 ?
O00B Zn03 O00J 87.54(7) . . ?
O00C Zn03 O00B 80.73(7) . . ?
O00C Zn03 O00D 95.29(7) . . ?
O00C Zn03 O00G 87.30(7) . 1_655 ?
O00C Zn03 O00J 87.98(7) . . ?
O00C Zn03 O00N 175.26(7) . . ?
O00D Zn03 O00G 79.30(6) . 1_655 ?
O00J Zn03 O00D 97.91(7) . . ?
O00J Zn03 O00G 174.27(7) . 1_655 ?
O00N Zn03 O00B 97.80(7) . . ?
O00N Zn03 O00D 86.60(7) . . ?
O00N Zn03 O00G 97.33(7) . 1_655 ?
O00N Zn03 O00J 87.45(7) . . ?
O00C P004 O00O 112.10(10) . . ?
O00C P004 O00U 106.99(10) . . ?
O00H P004 O00C 113.89(10) . . ?
O00H P004 O00O 103.51(10) . . ?
O00H P004 O00U 112.49(10) . . ?
O00U P004 O00O 107.78(11) . . ?
O00G P005 O00T 106.74(10) . . ?
O00G P005 O00V 112.02(10) . . ?
O00K P005 O00G 113.59(10) . . ?
O00K P005 O00T 112.02(10) . . ?
O00K P005 O00V 104.29(10) . . ?
O00V P005 O00T 108.15(11) . . ?
O00D P006 O00R 114.94(10) . . ?
O00D P006 O00X 108.92(11) . . ?
O00D P006 O00Z 109.15(10) . . ?
O00R P006 O00X 108.42(11) . . ?
O00R P006 O00Z 106.52(10) . . ?
O00Z P006 O00X 108.73(12) . . ?
O00F P007 O00M 107.28(10) . . ?
O00L P007 O00F 111.34(10) . . ?
O00L P007 O00M 107.94(10) . . ?
O00P P007 O00F 112.47(10) . . ?
O00P P007 O00L 112.37(10) . . ?
O00P P007 O00M 105.00(10) . . ?
O00B P008 O00Y 110.08(11) . . ?
O00B P008 O010 109.06(11) . . ?
O00Q P008 O00B 112.28(10) . . ?
O00Q P008 O00Y 111.52(11) . . ?
O00Q P008 O010 106.21(11) . . ?
O00Y P008 O010 107.48(13) . . ?
O00A P009 O00N 114.24(10) . . ?
O00A P009 O00S 106.04(10) . . ?
O00A P009 O00W 114.02(11) . . ?
O00N P009 O00S 109.72(11) . . ?
O00N P009 O00W 105.04(11) . . ?
O00W P009 O00S 107.63(11) . . ?
Zn02 O00A Zn01 98.05(7) 1_755 1_655 ?
P009 O00A Zn01 132.67(10) . 1_655 ?
P009 O00A Zn02 127.87(10) . 1_755 ?
Zn03 O00B Zn02 97.90(7) . 1_655 ?
P008 O00B Zn02 128.74(10) . 1_655 ?
P008 O00B Zn03 128.77(10) . . ?
Zn03 O00C Zn02 97.45(7) . 1_655 ?
P004 O00C Zn02 130.85(10) . 1_655 ?
P004 O00C Zn03 131.03(10) . . ?
Zn03 O00D Zn01 96.85(7) . 1_655 ?
P006 O00D Zn01 126.23(10) . 1_655 ?
P006 O00D Zn03 133.26(10) . . ?
Zn01 O00F Zn02 98.72(7) . 1_655 ?
P007 O00F Zn01 129.24(10) . . ?
P007 O00F Zn02 126.90(10) . 1_655 ?
Zn01 O00G Zn03 100.45(7) . 1_455 ?
P005 O00G Zn01 128.67(10) . . ?
P005 O00G Zn03 130.21(10) . 1_455 ?
P004 O00H Zn01 131.66(10) . . ?
P005 O00K Zn02 131.79(10) . . ?
P009 O00N Zn03 128.66(11) . . ?
N013 N011 N012 105.9(2) . . ?
N011 N012 C015 112.1(2) . . ?
N011 N013 C014 112.2(2) . . ?
N013 C014 C015 105.0(2) . . ?
N013 C014 C017 132.4(3) . . ?
C015 C014 C017 122.6(3) . . ?
N012 C015 C014 104.8(2) . . ?
N012 C015 C016 133.1(3) . . ?
C014 C015 C016 122.1(3) . . ?
C019 C016 C015 115.0(3) . . ?
C018 C017 C014 115.2(3) . . ?
C017 C018 C019 122.2(3) . . ?
C016 C019 C018 122.9(3) . . ?

_shelx_res_file                  
;
TITL exp_2068_a.res in P-1
    exp_2068.res
    created by SHELXL-2017/1 at 18:48:50 on 26-Aug-2020
REM Old TITL exp_2068_a.res in P-1
REM SHELXT solution in P-1
REM R1 0.049, Rweak 0.006, Alpha 0.062, Orientation as input
REM Formula found by SHELXT: N3 O9 P2 Zn
CELL 0.71073 7.4765 14.1513 15.0795 115.507 99.363 99.595
ZERR 2 0.0001 0.0003 0.0004 0.003 0.002 0.002
LATT 1
SFAC C N O P Zn
UNIT 12 6 54 12 6

L.S. 99
PLAN  20
SIZE 0.05 0.15 0.2
list 4
fmap 2 53
acta
REM <olex2.extras>
REM <HklSrc "%.\\exp_2068.hkl">
REM </olex2.extras>

WGHT    0.025900    4.419500
FVAR       0.39669
ZN01  5    0.164897    0.411832    0.262258    11.00000    0.00413    0.00571 =
         0.00678    0.00299    0.00124    0.00062
ZN02  5   -0.585199    0.255617    0.158485    11.00000    0.00464    0.00649 =
         0.00710    0.00312    0.00145    0.00132
ZN03  5    0.767483    0.365507    0.111705    11.00000    0.00447    0.00589 =
         0.00679    0.00269    0.00177    0.00094
P004  4    0.599353    0.525135    0.288207    11.00000    0.00409    0.00525 =
         0.00674    0.00178    0.00179    0.00058
P005  4   -0.179372    0.220671    0.232935    11.00000    0.00377    0.00610 =
         0.00814    0.00411    0.00179    0.00093
P006  4    1.084437    0.603251    0.203632    11.00000    0.00617    0.00763 =
         0.01441    0.00734    0.00325    0.00147
P007  4    0.386826    0.311048    0.390378    11.00000    0.00557    0.00797 =
         0.00636    0.00394    0.00150    0.00167
P008  4    0.503446    0.125061   -0.062587    11.00000    0.00760    0.00875 =
         0.00706    0.00062    0.00160    0.00038
P009  4    1.100413    0.288593    0.008369    11.00000    0.00467    0.01030 =
         0.00588    0.00297    0.00097    0.00218
O00A  3    1.209389    0.320575    0.114903    11.00000    0.00641    0.00866 =
         0.00657    0.00309    0.00106    0.00264
O00B  3    0.531905    0.230408    0.034847    11.00000    0.00850    0.00587 =
         0.00654    0.00062    0.00172    0.00050
O00C  3    0.604593    0.413260    0.212505    11.00000    0.00614    0.00549 =
         0.00821    0.00146    0.00269    0.00080
O00D  3    1.005559    0.497925    0.204069    11.00000    0.00728    0.00496 =
         0.00995    0.00395    0.00130   -0.00018
O00E  3    0.111344    0.493592    0.402080    11.00000    0.00921    0.01183 =
         0.00770    0.00156    0.00116    0.00168
O00F  3    0.307025    0.309292    0.289353    11.00000    0.00760    0.00702 =
         0.00624    0.00322    0.00182    0.00235
O00G  3   -0.098142    0.305664    0.203760    11.00000    0.00480    0.00753 =
         0.01104    0.00561    0.00143    0.00016
O00H  3    0.412410    0.529339    0.313468    11.00000    0.00447    0.00719 =
         0.01032    0.00295    0.00230    0.00119
O00I  3   -0.778875    0.107090    0.097902    11.00000    0.00967    0.00773 =
         0.01748    0.00375    0.00435    0.00056
O00J  3    0.631642    0.437579    0.033714    11.00000    0.01037    0.01151 =
         0.01329    0.00833    0.00299    0.00218
O00K  3   -0.390795    0.195982    0.214902    11.00000    0.00383    0.00928 =
         0.01121    0.00572    0.00207    0.00131
O00L  3    0.544224    0.413940    0.461002    11.00000    0.00802    0.01183 =
         0.01057    0.00358   -0.00010   -0.00041
O00M  3    0.473292    0.210382    0.364953    11.00000    0.01041    0.01141 =
         0.01355    0.00874    0.00573    0.00594
O00N  3    0.915848    0.319978    0.002429    11.00000    0.00630    0.02126 =
         0.00825    0.00527    0.00239    0.00558
O00O  3    0.629918    0.608708    0.246204    11.00000    0.01255    0.01129 =
         0.01789    0.00968    0.00852    0.00494
O00P  3    0.235308    0.292757    0.441376    11.00000    0.00732    0.01263 =
         0.00703    0.00442    0.00299    0.00182
O00Q  3    0.298886    0.074250   -0.121515    11.00000    0.00922    0.00835 =
         0.01084    0.00174   -0.00005   -0.00101
O00R  3    0.949040    0.673325    0.209809    11.00000    0.00820    0.00852 =
         0.01114    0.00563    0.00165    0.00195
O00S  3    1.233817    0.347167   -0.034328    11.00000    0.00893    0.01926 =
         0.01197    0.01010    0.00340    0.00446
O00T  3   -0.114766    0.117574    0.172047    11.00000    0.01061    0.00646 =
         0.02483    0.00591    0.00951    0.00391
O00U  3    0.764956    0.564951    0.384403    11.00000    0.00627    0.01403 =
         0.00798    0.00036    0.00077    0.00338
O00V  3   -0.103959    0.258168    0.348430    11.00000    0.00698    0.02417 =
         0.01132    0.00993    0.00078   -0.00018
O00W  3    1.047318    0.165490   -0.064770    11.00000    0.01124    0.01120 =
         0.01286   -0.00033    0.00095    0.00078
O00X  3    1.150266    0.577131    0.104557    11.00000    0.02210    0.02574 =
         0.02424    0.01960    0.01616    0.01534
O00Y  3    0.589901    0.045626   -0.037630    11.00000    0.01642    0.01202 =
         0.02304    0.00529    0.00376    0.00645
O00Z  3    1.257420    0.673260    0.297396    11.00000    0.00920    0.00802 =
         0.02794    0.00673   -0.00450   -0.00063
O010  3    0.608138    0.150595   -0.134735    11.00000    0.01490    0.02834 =
         0.00970    0.00689    0.00392   -0.00465
N011  2    1.177163    0.948583    0.303531    11.00000    0.01971    0.01680 =
         0.01436    0.00627    0.00480    0.00493
N012  2    1.121632    0.883859    0.341107    11.00000    0.01588    0.01097 =
         0.01515    0.00319    0.00282    0.00086
N013  2    1.270441    1.042286    0.382209    11.00000    0.01875    0.01312 =
         0.01712    0.00786    0.00540    0.00224
C014  1    1.278202    1.039948    0.472442    11.00000    0.01353    0.01276 =
         0.01615    0.00609    0.00255    0.00172
C015  1    1.180670    0.934552    0.445246    11.00000    0.01449    0.01340 =
         0.01612    0.00731    0.00310    0.00371
C016  1    1.158703    0.899878    0.518195    11.00000    0.02721    0.02725 =
         0.02945    0.02066    0.01142    0.00967
C017  1    1.359237    1.119075    0.574025    11.00000    0.01966    0.02339 =
         0.01931    0.00160   -0.00235    0.00315
C018  1    1.336604    1.084969    0.645384    11.00000    0.03054    0.04223 =
         0.01365    0.00591   -0.00212    0.01345
C019  1    1.239448    0.977816    0.617725    11.00000    0.03859    0.04667 =
         0.02539    0.02477    0.01146    0.01966
HKLF 4


REM  exp_2068_a.res in P-1
REM R1 =  0.0311 for    8116 Fo > 4sig(Fo)  and  0.0329 for all    8569 data
REM    406 parameters refined using      0 restraints

END

WGHT      0.0259      4.4195

REM Highest difference peak  0.954,  deepest hole -0.662,  1-sigma level  0.130
Q1    1   0.7388  0.6215  0.2359  11.00000  0.05    0.95
Q2    1   0.2019  0.5413  0.4533  11.00000  0.05    0.94
Q3    1  -0.8876  0.1010  0.1069  11.00000  0.05    0.94
Q4    1   0.5212  0.4159  0.0205  11.00000  0.05    0.93
Q5    1   1.1737  0.3423 -0.0973  11.00000  0.05    0.93
Q6    1   0.0059  0.5138  0.4025  11.00000  0.05    0.91
Q7    1   1.1163  0.6172  0.0792  11.00000  0.05    0.91
Q8    1   0.0081  0.2644  0.3776  11.00000  0.05    0.89
Q9    1   0.5531  0.1599 -0.0847  11.00000  0.05    0.88
Q10   1   0.6553  0.4395 -0.0161  11.00000  0.05    0.87
Q11   1   1.3319  1.1005  0.3758  11.00000  0.05    0.86
Q12   1  -0.7522  0.0465  0.0811  11.00000  0.05    0.84
Q13   1   1.3184  0.6238  0.3005  11.00000  0.05    0.82
Q14   1   1.4024  1.1413  0.7155  11.00000  0.05    0.81
Q15   1   1.4270  1.1855  0.5906  11.00000  0.05    0.81
Q16   1   1.1280  0.1236 -0.0817  11.00000  0.05    0.80
Q17   1   1.2361  0.9664  0.6726  11.00000  0.05    0.79
Q18   1   1.0595  0.8183  0.3006  11.00000  0.05    0.78
Q19   1  -0.1900  0.0574  0.1563  11.00000  0.05    0.78
Q20   1   0.5265  0.1996  0.3185  11.00000  0.05    0.73
;
_shelx_res_checksum              15464
_shelx_hkl_file                  
;
   0  -2   1 4363.62  193.14
   0   2  -1 4496.06  193.15
   0   2  -1 4388.05  193.17
   0   4  -2   38.77    1.82
   0   4  -2   36.95    2.04
   0  -4   2   35.86    1.96
   0   4  -2   39.43    1.83
   0  -4   2   36.84    2.02
   0   4  -2   38.72    1.98
   0   6  -3  881.32   37.25
   0   6  -3  853.10   37.19
   0  -6   3  835.54   37.14
   0   6  -3  857.13   36.91
   0  -6   3  855.82   37.28
   0   6  -3  795.45   36.92
   0   8  -4  645.00   28.90
   0   8  -4  646.84   28.72
   0  -8   4  660.13   29.06
   0   8  -4  649.70   28.94
   0  -8   4  653.81   28.84
   0   8  -4  642.91   28.52
   0   8  -4  640.72   28.56
   0 -10   5 1763.27   79.29
   0  10  -5 1729.49   79.36
   0 -10   5 1733.61   79.80
   0  10  -5 1749.78   79.09
   0  10  -5 1945.87   79.14
   0  10  -5 1829.68   79.64
   0 -12   6  201.98    9.60
   0  12  -6  195.53    9.00
   0  12  -6  186.53    8.60
   0 -12   6  184.93    8.88
   0  14  -7    9.22    1.35
   0 -14   7   10.75    1.86
   0 -16   8   12.31    2.04
   0 -18   9  121.86    7.48
   0 -20  10   77.16    5.67
   0 -19  10  260.53   13.62
   0 -19  10  252.98   13.38
   0 -17   9   22.99    2.85
   0 -15   8  764.73   35.10
   0 -13   7   32.88    2.65
   0  13  -7   32.12    2.18
   0  11  -6  765.58   35.17
   0  11  -6  789.51   35.54
   0 -11   6  784.51   35.46
   0  11  -6  851.98   35.18
   0 -11   6  767.04   36.05
   0   9  -5 2823.36  122.74
   0   9  -5 2820.62  123.22
   0   9  -5 2719.21  122.72
   0   9  -5 2844.27  122.99
   0  -9   5 2805.14  123.14
   0  -9   5 2959.36  123.44
   0  -7   4   16.94    1.39
   0   7  -4   20.09    1.46
   0  -7   4   18.35    1.32
   0   7  -4   18.04    1.02
   0   7  -4   19.23    1.22
   0   7  -4   18.42    1.36
   0   7  -4   18.26    1.06
   0   7  -4   18.36    1.50
   0   5  -3  748.64   32.32
   0   5  -3  727.74   32.65
   0  -5   3  763.76   32.64
   0  -5   3  716.49   32.54
   0   5  -3  745.05   32.57
   0   5  -3  713.98   32.31
   0   5  -3  768.25   32.60
   0   5  -3  735.12   32.46
   0  -3   2  218.33    9.80
   0  -3   2  212.85    9.77
   0   3  -2  218.69    9.83
   0   3  -2  211.03    9.79
   0   3  -2  229.78    9.78
   0   3  -2  218.77    9.71
   0   3  -1 1427.58   58.50
   0  -3   1 1248.12   58.54
   0   3  -1 1325.30   58.60
   0   3  -1 1311.61   58.55
   0   5  -2  672.50   29.61
   0   5  -2  663.79   29.81
   0  -5   2  650.85   29.72
   0  -5   2  634.84   29.85
   0   5  -2  671.99   29.76
   0   5  -2  704.98   29.59
   0  -7   3  428.84   19.27
   0  -7   3  432.70   19.41
   0   7  -3  441.09   19.52
   0   7  -3  427.21   19.22
   0   7  -3  430.29   19.18
   0   7  -3  454.82   19.49
   0  -7   3  417.96   19.55
   0  -9   4  499.33   22.82
   0   9  -4  527.85   22.57
   0  -9   4  484.14   22.64
   0   9  -4  506.41   22.93
   0  -9   4  523.81   23.12
   0   9  -4  505.46   22.51
   0 -11   5  273.21   12.20
   0  11  -5  233.64   11.29
   0  11  -5  247.36   11.59
   0  11  -5  242.56   11.84
   0 -11   5  252.52   11.51
   0  11  -5  264.92   11.34
   0  13  -6   18.97    1.99
   0  13  -6   16.34    1.61
   0 -13   6   18.97    2.06
   0 -15   7   28.34    2.87
   0 -17   8   12.61    2.34
   0 -19   9   48.12    4.33
   0 -20  11    7.90    2.51
   0 -18  10   -1.45    1.91
   0 -18  10    3.49    1.88
   0 -16   9   64.43    4.48
   0 -16   9   51.01    4.07
   0 -14   8  183.60    9.25
   0 -14   8  175.32    8.99
   0  14  -8  165.02    8.21
   0 -12   7  481.41   21.59
   0 -12   7  464.72   20.87
   0 -12   7  452.47   21.67
   0  12  -7  461.34   20.93
   0  10  -6  461.34   19.33
   0 -10   6  421.78   20.23
   0  10  -6  403.73   19.31
   0  10  -6  453.89   19.71
   0  10  -6  466.56   19.84
   0 -10   6  467.96   20.23
   0  -8   5    7.26    0.99
   0  -8   5    7.88    1.08
   0   8  -5    6.82    0.57
   0   8  -5    8.65    0.84
   0   8  -5    6.32    0.99
   0   8  -5    9.23    0.60
   0   8  -5    6.23    1.05
   0  -8   5    8.37    0.94
   0   6  -4  192.45    8.58
   0  -6   4  174.99    8.66
   0   6  -4  191.82    8.38
   0  -6   4  169.76    8.81
   0   6  -4  191.36    8.74
   0   6  -4  185.80    8.37
   0   6  -4  193.49    8.82
   0  -6   4  210.52    8.84
   0  -4   3 4262.71  174.70
   0   4  -3 4084.26  174.55
   0  -4   3 4113.65  174.64
   0   4  -3 3851.69  174.71
   0   4  -3 3933.22  174.65
   0  -4   3 3591.36  174.71
   0   2  -2  319.73   13.69
   0   2  -2  315.38   13.59
   0  -2   2  311.68   13.61
   0   2  -2  321.37   13.65
   0  -2   2  274.35   13.67
   0  -2   2  303.60   13.65
   0   2  -2  307.66   13.60
   0   2   0  286.50   12.07
   0   2   0  271.47   12.06
   0  -2   0  257.17   12.04
   0  -2   0  252.81   12.03
   0   2   0  267.13   12.04
   0  -4   1  816.77   36.66
   0  -4   1  820.45   36.60
   0   4  -1  817.24   36.74
   0   4  -1  832.93   36.61
   0   4  -1  844.01   36.68
   0  -4   1  868.16   36.77
   0  -6   2  237.79   11.43
   0  -6   2  252.62   11.36
   0   6  -2  262.82   11.61
   0  -6   2  246.57   11.61
   0  -6   2  285.46   11.71
   0   6  -2  269.76   11.37
   0   6  -2  256.93   11.31
   0   6  -2  251.65   11.50
   0   8  -3 2534.03  110.48
   0   8  -3 2514.80  110.42
   0   8  -3 2322.58  110.45
   0  -8   3 2494.03  110.19
   0  -8   3 2595.41  110.36
   0  -8   3 2781.19  110.66
   0  -8   3 2612.40  110.64
   0   8  -3 2491.42  110.15
   0   8  -3 2429.82  110.09
   0 -10   4 1022.73   46.66
   0 -10   4 1039.54   46.10
   0  10  -4 1042.32   46.40
   0 -10   4 1096.58   46.66
   0  10  -4 1020.04   45.96
   0  10  -4 1054.64   46.00
   0  12  -5   69.98    3.48
   0 -12   5   58.20    4.08
   0 -12   5   64.17    4.29
   0  12  -5   71.20    4.10
   0  12  -5   71.30    3.79
   0 -12   5   69.04    3.64
   0  14  -6  136.06    7.32
   0 -14   6  155.73    7.91
   0  14  -6  135.66    6.94
   0 -14   6  138.02    7.59
   0 -16   7  167.42    9.23
   0 -16   7  173.08    9.40
   0 -18   8   17.71    3.05
   0 -18   8   12.30    2.69
   0 -19  11   76.71    5.54
   0 -19  11   72.05    5.25
   0 -17  10   -0.40    1.78
   0 -17  10    1.36    1.86
   0 -15   9   59.71    4.43
   0 -15   9   70.56    4.55
   0 -13   8  557.94   25.33
   0  13  -8  539.82   24.39
   0 -13   8  538.74   25.09
   0  11  -7   64.41    3.56
   0 -11   7   69.36    4.02
   0  11  -7   69.48    3.71
   0 -11   7   64.89    4.06
   0   9  -6  168.35    7.71
   0  -9   6  167.70    7.80
   0  -9   6  161.31    7.96
   0   9  -6  158.17    7.60
   0  -9   6  159.77    8.07
   0   9  -6  162.62    7.84
   0   7  -5  413.08   18.35
   0  -7   5  410.42   18.54
   0   7  -5  407.65   18.44
   0   7  -5  411.32   18.15
   0  -7   5  399.44   18.30
   0  -7   5  394.58   18.39
   0   7  -5  408.43   18.20
   0   5  -4   86.23    4.18
   0   5  -4   79.47    4.23
   0  -5   4   94.30    4.34
   0   5  -4   86.87    4.06
   0  -5   4   86.74    4.21
   0  -5   4   87.12    4.18
   0   5  -4   86.52    4.07
   0  -3   3  325.62   14.47
   0   3  -3  324.18   14.40
   0  -3   3  327.11   14.40
   0   3  -3  316.64   14.45
   0   3  -3  337.27   14.39
   0   3  -3  331.90   14.52
   0  -3   3  306.33   14.53
   0   1  -2 4370.61  182.29
   0   1  -2 4051.06  182.28
   0  -1   2 3823.49  182.28
   0  -1   2 4196.51  182.26
   0  -1   2 4097.69  182.27
   0   1  -2 4221.83  182.30
   0   1  -2 4407.42  182.27
   0  -1   2 4161.37  182.28
   0  -1  -1 4551.82  193.30
   0   1   1 4325.61  193.30
   0  -1  -1 4372.24  193.34
   0   3   0  795.93   34.19
   0  -3   0  774.53   34.19
   0  -3   0  768.00   34.15
   0   3   0  762.54   34.16
   0   3   0  802.38   34.14
   0  -3   0  725.75   34.14
   0   3   0  818.99   34.18
   0  -3   0  760.75   34.13
   0   5  -1  660.86   28.55
   0   5  -1  656.52   28.47
   0  -5   1  683.16   28.59
   0  -5   1  630.69   28.37
   0   5  -1  665.27   28.41
   0  -5   1  618.07   28.43
   0   5  -1  588.18   28.48
   0  -7   2  360.40   16.45
   0  -7   2  355.45   16.35
   0   7  -2  363.01   16.52
   0   7  -2  350.18   16.57
   0   7  -2  373.17   16.31
   0   7  -2  335.45   16.56
   0  -7   2  413.40   16.74
   0   7  -2  391.26   16.39
   0  -7   2  335.36   16.59
   0  -9   3 1907.99   83.26
   0   9  -3 1867.93   83.48
   0   9  -3 1914.43   83.22
   0   9  -3 1864.29   83.16
   0  -9   3 1937.81   83.72
   0  -9   3 1851.37   83.39
   0  -9   3 1932.01   83.71
   0 -11   4 1232.54   53.15
   0  11  -4 1236.18   53.04
   0 -11   4 1156.43   53.67
   0  11  -4 1157.50   52.98
   0 -11   4 1236.45   53.79
   0  11  -4 1191.15   53.47
   0  13  -5    1.69    1.40
   0  13  -5    3.80    1.13
   0 -13   5    2.24    1.54
   0  13  -5    3.25    0.84
   0 -13   5    4.32    1.54
   0 -15   6  235.36   11.94
   0  15  -6  227.62   11.55
   0 -15   6  240.68   12.06
   0 -17   7   75.12    5.25
   0 -17   7   67.50    4.96
   0 -19   8   44.02    4.30
   0 -19   8   54.54    4.84
   0 -20  12   59.05    4.83
   0 -18  11  152.65    8.86
   0 -18  11  151.00    8.58
   0 -16  10   13.18    2.18
   0 -16  10   13.98    2.15
   0 -14   9  103.02    5.89
   0 -14   9   89.86    5.52
   0 -12   8   16.65    1.96
   0  12  -8   22.36    1.65
   0 -12   8   21.25    2.20
   0  12  -8   19.44    1.81
   0 -10   7  420.53   19.69
   0  10  -7  429.55   19.33
   0  10  -7  431.97   19.24
   0 -10   7  427.70   19.84
   0  -8   6   50.93    2.91
   0  -8   6   54.68    2.85
   0   8  -6   52.52    2.88
   0   8  -6   51.17    2.97
   0   8  -6   49.79    2.69
   0  -8   6   45.84    2.97
   0   8  -6   49.13    2.63
   0  -6   5   39.37    2.30
   0   6  -5   43.35    2.34
   0  -6   5   44.18    2.37
   0   6  -5   41.98    2.18
   0  -6   5   39.51    2.45
   0   6  -5   43.42    2.44
   0   6  -5   44.11    2.21
   0   4  -4   24.65    1.37
   0  -4   4   29.64    1.51
   0  -4   4   25.55    1.39
   0  -4   4   26.48    1.25
   0   4  -4   23.70    1.36
   0   4  -4   27.51    1.25
   0  -4   4   24.79    1.53
   0   4  -4   25.56    1.47
   0   4  -4   25.79    1.54
   0   2  -3  758.05   32.83
   0   2  -3  762.75   32.82
   0  -2   3  758.29   32.79
   0   2  -3  757.25   32.77
   0  -2   3  684.28   32.77
   0   2  -3  750.71   32.79
   0  -2   3  769.06   32.75
   0  -2   3  729.19   32.83
   0   0  -2  913.02   42.63
   0   0  -2  993.88   42.54
   0   0  -2  996.03   42.58
   0   0   2 1001.90   42.53
   0   0  -2  945.24   42.59
   0   0  -2  931.00   42.61
   0   2   1  137.43    6.23
   0  -2  -1  145.93    6.25
   0  -2  -1  129.03    6.25
   0   2   1  139.89    6.22
   0   2   1  123.18    6.19
   0   2   1  145.27    6.28
   0   2   1  134.21    6.17
   0  -2  -1  139.91    6.19
   0   4   0  472.01   21.26
   0   4   0  515.79   21.29
   0  -4   0  508.81   21.28
   0  -4   0  453.90   21.20
   0   4   0  475.73   21.22
   0  -4   0  479.06   21.31
   0   4   0  484.81   21.30
   0  -4   0  446.27   21.23
   0  -6   1  221.64    9.92
   0  -6   1  227.69   10.15
   0   6  -1  220.25   10.03
   0   6  -1  198.23   10.04
   0  -6   1  220.47    9.99
   0   6  -1  216.25    9.96
   0   8  -2 1339.39   60.96
   0   8  -2 1474.72   61.08
   0  -8   2 1382.89   61.14
   0   8  -2 1380.09   61.30
   0   8  -2 1364.58   61.21
   0  -8   2 1447.47   61.40
   0  -8   2 1319.59   61.33
   0  -8   2 1377.15   61.03
   0  10  -3  444.67   20.87
   0 -10   3  455.77   20.61
   0 -10   3  452.25   21.09
   0  10  -3  491.21   20.61
   0  10  -3  446.36   20.52
   0 -10   3  446.62   21.08
   0  12  -4   29.97    2.43
   0  12  -4   28.78    1.94
   0 -12   4   31.03    2.54
   0 -12   4   30.06    2.68
   0  14  -5   10.62    1.92
   0 -14   5    7.86    1.73
   0 -14   5    9.41    2.09
   0  14  -5   12.19    1.52
   0  16  -6   85.59    5.38
   0 -16   6   91.44    5.83
   0 -16   6   86.84    5.60
   0 -18   7  218.17   12.10
   0 -18   7  242.93   12.45
   0 -19  12    8.84    2.79
   0 -19  12   10.73    2.52
   0 -17  11  383.02   18.74
   0 -17  11  377.83   18.45
   0 -15  10   66.04    4.42
   0 -15  10   69.04    4.66
   0  13  -9  546.51   25.15
   0 -13   9  596.96   26.21
   0 -13   9  568.87   25.89
   0  11  -8  188.38    9.14
   0 -11   8  204.54    9.86
   0 -11   8  198.21    9.66
   0  11  -8  201.31    9.26
   0  -9   7  348.80   15.30
   0  -9   7  326.77   15.41
   0   9  -7  344.79   15.12
   0   9  -7  328.87   15.29
   0   9  -7  327.95   15.04
   0  -9   7  321.34   15.55
   0   7  -6 1647.89   70.51
   0   7  -6 1555.22   70.20
   0   7  -6 1610.33   70.39
   0  -7   6 1624.78   70.39
   0  -7   6 1691.88   70.50
   0  -7   6 1541.73   70.57
   0   7  -6 1562.28   70.22
   0  -5   5  129.99    6.38
   0  -5   5  134.64    6.00
   0   5  -5  131.19    6.14
   0   5  -5  139.40    6.37
   0   5  -5  133.59    6.16
   0  -5   5  139.75    6.19
   0   5  -5  138.55    6.00
   0   5  -5  124.03    6.24
   0  -5   5  130.44    6.28
   0  -3   4   10.10    0.64
   0  -3   4    9.75    0.69
   0  -3   4    9.75    0.70
   0   3  -4   11.27    0.83
   0   3  -4   10.15    0.71
   0  -3   4   10.17    0.78
   0  -3   4   11.36    0.64
   0   3  -4   10.41    0.66
   0   1  -3   22.84    1.27
   0   1  -3   24.48    1.36
   0  -1   3   26.06    1.37
   0   1  -3   26.20    1.39
   0  -1   3   23.53    1.35
   0  -1   3   23.55    1.26
   0   1  -3   23.59    1.35
   0  -1   3   21.32    1.34
   0   1   2  919.52   42.03
   0  -1  -2  957.17   42.04
   0   1   2  961.19   41.96
   0  -1  -2  978.09   41.97
   0   3   1 3388.30  146.85
   0   3   1 3263.73  146.87
   0   3   1 3327.71  146.79
   0  -3  -1 3318.32  146.84
   0   3   1 3372.80  146.83
   0  -3  -1 3334.74  146.86
   0  -3  -1 3253.56  146.78
   0   3   1 3562.83  146.84
   0  -5   0  170.50    7.89
   0   5   0  164.02    7.90
   0  -5   0  168.72    7.94
   0  -5   0  175.90    7.85
   0  -5   0  166.95    7.88
   0   5   0  171.68    7.92
   0   5   0  172.97    7.94
   0   7  -1  856.06   38.75
   0   7  -1  845.07   38.82
   0  -7   1  977.12   39.02
   0  -7   1  868.07   38.79
   0   7  -1  832.71   38.88
   0  -7   1  888.64   38.73
   0   9  -2 1345.56   62.72
   0   9  -2 1465.31   62.98
   0   9  -2 1479.31   62.72
   0  -9   2 1483.74   62.76
   0  -9   2 1564.50   63.21
   0 -11   3   49.46    3.26
   0 -11   3   45.27    2.75
   0  11  -3   53.58    2.85
   0  11  -3   49.05    2.74
   0  11  -3   45.30    3.07
   0 -11   3   44.08    3.25
   0  13  -4   35.77    2.89
   0 -13   4   42.12    3.27
   0  13  -4   37.08    2.36
   0 -13   4   43.45    3.13
   0 -15   5  917.01   39.21
   0 -15   5  920.35   39.20
   0  15  -5  813.81   38.26
   0  15  -5  818.73   38.63
   0 -17   6  123.19    7.53
   0 -17   6  124.83    7.41
   0 -19   7  176.92   10.25
   0 -19   7  180.71   10.10
   0 -20  13   41.06    3.88
   0 -18  12  116.46    7.11
   0 -18  12  107.09    6.69
   0 -16  11  449.77   21.45
   0 -16  11  441.41   21.13
   0 -14  10  312.43   14.88
   0 -14  10  290.09   14.48
   0 -12   9  869.41   37.87
   0  12  -9  811.36   36.96
   0 -12   9  849.61   37.63
   0  10  -8  302.81   13.93
   0  10  -8  309.17   13.86
   0 -10   8  291.16   14.44
   0 -10   8  314.86   14.34
   0   8  -7  168.97    7.87
   0  -8   7  167.91    7.80
   0  -8   7  158.26    7.93
   0  -8   7  165.08    7.71
   0   8  -7  153.90    7.48
   0   8  -7  157.58    7.51
   0   8  -7  170.23    7.74
   0  -6   6  390.50   17.71
   0  -6   6  386.89   17.32
   0  -6   6  387.07   17.55
   0  -6   6  362.98   17.81
   0   6  -6  390.46   17.50
   0   6  -6  405.09   17.67
   0   6  -6  410.32   17.78
   0   6  -6  410.85   17.33
   0   6  -6  377.99   17.52
   0   4  -5   66.45    3.26
   0   4  -5   67.30    3.30
   0   4  -5   71.79    3.20
   0  -4   5   64.63    3.30
   0  -4   5   70.66    3.17
   0  -4   5   67.43    3.29
   0  -4   5   65.64    3.40
   0  -4   5   69.27    3.19
   0   4  -5   67.72    3.39
   0   2  -4  264.38   11.92
   0  -2   4  269.68   11.94
   0  -2   4  268.94   11.80
   0   2  -4  264.51   11.95
   0  -2   4  262.53   11.88
   0  -2   4  266.43   11.90
   0   2  -4  274.57   11.93
   0  -2   4  259.61   11.90
   0   0  -3    7.63    0.64
   0   0  -3    6.19    0.49
   0   0  -3    4.98    0.60
   0   0   3    5.94    0.55
   0   0   3    5.40    0.46
   0   0  -3    5.44    0.58
   0   0  -3    5.76    0.52
   0   0   3    5.03    0.63
   0  -2  -2  134.73    6.08
   0   2   2  133.27    6.06
   0   2   2  130.00    6.11
   0   2   2  135.14    5.99
   0  -2  -2  134.03    5.98
   0   2   2  124.33    6.14
   0   2   2  125.36    6.09
   0  -4  -1  746.62   31.32
   0  -4  -1  717.11   31.28
   0   4   1  672.23   31.20
   0  -4  -1  665.24   31.19
   0   4   1  707.29   31.28
   0   4   1  708.61   31.21
   0   4   1  677.43   31.23
   0  -4  -1  709.11   31.22
   0   4   1  763.57   31.33
   0   6   0  871.80   38.29
   0   6   0  917.27   38.33
   0  -6   0  851.55   38.23
   0   6   0  893.30   38.27
   0  -6   0  842.87   38.32
   0  -6   0  797.24   38.33
   0  -6   0  862.13   38.19
   0  -8   1 1270.15   57.12
   0  -8   1 1338.09   57.34
   0   8  -1 1270.92   57.19
   0   8  -1 1314.54   57.10
   0  -8   1 1275.87   57.04
   0  10  -2 1423.65   61.88
   0 -10   2 1291.09   61.86
   0  10  -2 1450.89   61.94
   0  10  -2 1364.77   62.16
   0 -10   2 1531.67   62.43
   0 -12   3  159.03    8.24
   0  12  -3  155.44    7.99
   0  12  -3  157.79    7.58
   0 -12   3  157.36    8.26
   0 -14   4  245.95   12.58
   0  14  -4  249.47   12.33
   0 -14   4  259.44   12.67
   0 -16   5   69.68    4.87
   0  16  -5   68.33    4.71
   0 -16   5   73.80    5.05
   0 -18   6    5.24    2.46
   0 -18   6    1.91    2.20
   0 -19  13   17.34    2.70
   0 -19  13   10.40    2.61
   0 -17  12   40.92    3.35
   0 -17  12   30.67    3.43
   0 -15  11   29.23    2.54
   0 -15  11   23.65    2.69
   0 -13  10  124.52    6.96
   0  13 -10  126.63    6.08
   0 -13  10  119.77    6.65
   0  11  -9  276.01   12.52
   0 -11   9  262.92   13.12
   0 -11   9  281.67   12.98
   0  11  -9  268.20   12.44
   0   9  -8  165.08    7.84
   0  -9   8  176.13    8.21
   0  -9   8  170.98    8.38
   0  -9   8  168.87    8.11
   0   9  -8  169.87    7.88
   0   9  -8  166.01    8.10
   0   7  -7   11.97    0.99
   0   7  -7   10.81    0.98
   0  -7   7   13.79    1.18
   0   7  -7   13.10    0.74
   0   7  -7   18.08    1.38
   0  -7   7   17.08    1.22
   0   7  -7   10.67    1.12
   0  -7   7   12.69    0.70
   0  -7   7   13.05    1.22
   0  -5   6   20.13    1.26
   0  -5   6   19.66    1.40
   0   5  -6   24.01    1.46
   0   5  -6   20.44    1.15
   0   5  -6   22.33    1.34
   0  -5   6   18.43    1.09
   0   5  -6   22.78    1.28
   0  -5   6   23.84    1.35
   0  -5   6   20.06    1.15
   0  -3   5  979.34   42.84
   0   3  -5  933.73   42.78
   0  -3   5  942.66   42.75
   0  -3   5  981.76   42.76
   0   3  -5  962.46   42.86
   0  -3   5  982.23   42.82
   0   3  -5  998.27   42.81
   0   3  -5 1006.66   42.83
   0  -1   4 4283.06  189.64
   0  -1   4 4326.04  189.64
   0  -1   4 4468.69  189.56
   0   1  -4 4469.19  189.57
   0   1  -4 4077.74  189.68
   0   1  -4 4405.32  189.66
   0   1  -4 4361.06  189.65
   0   1  -4 4367.89  189.67
   0  -1   4 4106.27  189.65
   0  -1  -3   67.48    3.09
   0   1   3   61.99    3.06
   0   1   3   63.05    2.96
   0  -3  -2  174.97    7.50
   0   3   2  171.29    7.61
   0   3   2  151.01    7.56
   0   3   2  157.50    7.47
   0  -3  -2  154.18    7.63
   0   3   2  163.84    7.66
   0  -3  -2  175.37    7.60
   0   3   2  158.56    7.56
   0   3   2  166.98    7.62
   0  -5  -1  231.71   10.84
   0   5   1  216.67   10.75
   0   5   1  240.28   10.83
   0   5   1  230.96   10.80
   0   5   1  239.46   10.75
   0  -5  -1  243.83   10.83
   0  -5  -1  249.22   10.78
   0   5   1  225.77   10.72
   0  -5  -1  232.64   10.74
   0   7   0   30.60    1.99
   0  -7   0   29.07    2.04
   0  -7   0   30.73    1.91
   0   7   0   30.28    1.99
   0   7   0   34.33    2.06
   0  -7   0   35.47    2.00
   0   9  -1  109.03    5.51
   0   9  -1  113.90    5.49
   0   9  -1  106.18    5.63
   0  -9   1  105.80    5.42
   0  -9   1  112.67    5.75
   0  11  -2  230.66   10.56
   0  11  -2  207.14   10.77
   0  11  -2  226.57   10.50
   0 -11   2  227.26   11.00
   0  13  -3   32.68    2.67
   0  13  -3   29.81    2.19
   0 -13   3   31.91    2.89
   0 -13   3   32.05    2.75
   0  15  -4  292.35   14.73
   0 -15   4  307.02   15.11
   0 -15   4  319.06   15.13
   0 -17   5  538.77   25.49
   0 -17   5  529.79   25.47
   0  17  -5  534.42   25.00
   0 -19   6   16.53    3.08
   0 -19   6   12.70    3.15
   0 -18  13   59.19    4.36
   0 -18  13   51.92    4.60
   0 -16  12  142.73    8.10
   0 -16  12  138.47    7.73
   0 -14  11  765.38   34.74
   0 -14  11  747.05   34.37
   0 -12  10  172.58    8.42
   0  12 -10  152.45    7.48
   0 -12  10  160.16    8.08
   0  10  -9  548.08   23.75
   0  10  -9  521.02   23.70
   0 -10   9  520.16   24.13
   0 -10   9  530.80   24.34
   0  -8   8  366.09   16.84
   0  -8   8  363.20   17.06
   0  -8   8  373.83   16.67
   0   8  -8  379.48   16.82
   0   8  -8  374.05   16.63
   0  -8   8  359.38   16.85
   0   6  -7 1042.56   45.43
   0   6  -7 1019.51   45.32
   0  -6   7 1054.33   45.29
   0   6  -7 1021.60   45.10
   0  -6   7  971.22   45.50
   0  -6   7 1038.97   45.36
   0   6  -7 1016.33   45.24
   0  -6   7 1032.11   45.08
   0   4  -6  923.80   41.06
   0  -4   6  924.15   40.97
   0   4  -6  932.77   41.02
   0  -4   6  910.97   41.06
   0  -4   6  922.16   40.93
   0   4  -6  949.69   41.11
   0   4  -6  925.93   41.14
   0  -4   6  962.63   41.03
   0  -4   6  932.93   41.14
   0  -2   5 1796.21   78.58
   0   2  -5 1791.25   78.58
   0  -2   5 1843.17   78.43
   0  -2   5 1771.24   78.45
   0   2  -5 1800.35   78.59
   0   2  -5 1701.31   78.59
   0  -2   5 1750.67   78.55
   0   2  -5 1848.33   78.60
   0  -2   5 1778.23   78.56
   0   0  -4   10.79    0.89
   0   0   4   10.61    0.86
   0   0  -4   11.87    0.85
   0   0   4   11.19    0.87
   0   0   4   11.34    0.77
   0   0  -4   10.72    0.94
   0   0   4   11.08    0.92
   0   0   4   13.23    0.95
   0   2   3 2649.32  119.64
   0   2   3 2764.39  119.51
   0  -2  -3 2777.79  119.39
   0   2   3 2720.35  119.39
   0   2   3 2607.31  119.57
   0  -2  -3 2782.05  119.54
   0  -4  -2   50.91    2.91
   0   4   2   59.75    3.04
   0   4   2   59.40    2.94
   0   4   2   56.08    2.89
   0  -4  -2   56.43    2.91
   0   4   2   53.71    2.89
   0   4   2   51.46    2.78
   0   4   2   54.01    2.93
   0  -4  -2   47.94    2.83
   0  -4  -2   55.88    2.80
   0   6   1  363.08   15.73
   0   6   1  354.26   15.75
   0  -6  -1  352.71   15.65
   0  -6  -1  316.68   15.70
   0   6   1  360.17   15.70
   0  -6  -1  320.79   15.68
   0   6   1  373.71   15.69
   0   6   1  338.93   15.70
   0  -6  -1  319.13   15.61
   0  -8   0   84.69    4.60
   0   8   0   71.77    4.36
   0   8   0   80.75    4.36
   0  10  -1    1.59    0.90
   0  10  -1    4.13    1.23
   0 -10   1    4.35    1.29
   0  12  -2    0.25    1.31
   0 -12   2    0.28    1.33
   0  12  -2    0.17    0.98
   0  14  -3  406.23   19.39
   0 -14   3  422.75   19.75
   0 -14   3  412.06   19.71
   0 -16   4  605.45   28.10
   0  16  -4  602.39   27.67
   0 -16   4  582.93   28.00
   0 -18   5  467.25   23.94
   0 -18   5  520.33   24.09
   0  18  -5  504.22   23.53
   0 -19  14   21.81    3.26
   0 -17  13   89.30    5.95
   0 -17  13   86.71    5.54
   0 -15  12  165.39    8.62
   0 -15  12  162.09    8.94
   0 -13  11 1433.28   66.90
   0 -13  11 1601.35   67.38
   0 -11  10  204.66    9.77
   0 -11  10  206.41   10.13
   0  11 -10  194.28    9.28
   0  -9   9   36.43    2.07
   0   9  -9   33.94    2.29
   0  -9   9   37.97    2.56
   0   9  -9   30.38    2.01
   0  -9   9   31.69    2.29
   0  -7   8  825.70   38.26
   0  -7   8  856.38   37.97
   0  -7   8  836.79   37.72
   0   7  -8  864.49   38.17
   0   7  -8  909.00   37.75
   0   7  -8  836.53   37.93
   0  -7   8  843.38   38.08
   0   5  -7   72.35    3.11
   0  -5   7   59.70    3.00
   0   5  -7   59.35    3.21
   0  -5   7   58.88    3.24
   0  -5   7   61.30    2.97
   0   5  -7   64.55    3.15
   0  -5   7   57.67    3.11
   0  -5   7   63.20    3.12
   0   5  -7   62.75    3.26
   0  -3   6  623.15   27.87
   0   3  -6  612.91   27.91
   0   3  -6  649.52   27.95
   0   3  -6  632.08   27.96
   0  -3   6  620.74   27.90
   0  -3   6  625.48   27.86
   0  -3   6  637.74   27.74
   0  -1   5  410.58   18.15
   0   1  -5  411.64   18.18
   0   1  -5  411.89   18.04
   0   1  -5  424.95   18.17
   0  -1   5  389.97   17.95
   0  -1   5  408.17   18.12
   0   1  -5  404.19   18.15
   0  -1   5  409.99   18.13
   0  -1   5  402.75   18.16
   0   1  -5  389.19   18.19
   0  -1  -4    7.99    0.86
   0  -1  -4    9.30    0.72
   0   1   4    8.43    0.55
   0   1   4    7.37    0.68
   0   3   3  170.76    8.45
   0  -3  -3  166.98    8.58
   0   3   3  178.64    8.61
   0  -3  -3  189.13    8.36
   0   3   3  184.51    8.55
   0   3   3  187.36    8.55
   0  -3  -3  187.56    8.51
   0   3   3  193.65    8.37
   0   5   2 1049.06   44.96
   0  -5  -2  977.70   44.94
   0  -5  -2 1075.08   44.96
   0  -5  -2 1029.21   44.79
   0  -5  -2  991.53   44.83
   0   5   2  979.73   44.88
   0   5   2  984.34   44.87
   0   5   2 1048.86   44.89
   0   5   2 1019.32   44.86
   0   5   2  984.97   44.77
   0   7   1  594.04   26.49
   0   7   1  600.19   26.41
   0  -7  -1  592.34   26.46
   0   7   1  583.51   26.43
   0  -7  -1  579.06   26.58
   0   7   1  580.44   26.46
   0   9   0   23.20    2.01
   0  -9   0   27.30    2.11
   0   9   0   28.18    2.09
   0  -9   0   25.91    2.20
   0  11  -1   39.33    2.59
   0 -11   1   45.28    3.09
   0 -13   2   25.81    2.59
   0  13  -2   26.13    2.48
   0  13  -2   27.79    2.15
   0 -15   3  228.49   12.05
   0 -15   3  229.63   12.06
   0  15  -3  247.50   11.89
   0 -17   4   56.81    4.61
   0  17  -4   57.94    4.47
   0 -17   4   60.46    4.87
   0  19  -5  275.87   14.25
   0 -19   5  298.88   15.08
   0 -19   5  291.28   15.01
   0 -18  14   66.02    5.07
   0 -18  14   66.42    4.62
   0 -16  13    0.67    1.56
   0 -16  13    2.98    1.68
   0 -14  12   36.82    3.31
   0 -14  12   48.28    3.21
   0 -12  11  154.93    7.89
   0  12 -11  152.51    7.37
   0 -12  11  163.61    8.24
   0 -10  10   79.53    4.48
   0 -10  10   80.67    4.23
   0  10 -10   71.62    3.87
   0  -8   9   14.88    0.86
   0   8  -9   14.24    0.88
   0  -8   9   14.16    1.17
   0  -8   9   12.81    1.24
   0   8  -9   11.83    1.11
   0  -8   9   11.77    1.34
   0  -6   8 1302.07   56.72
   0   6  -8 1277.35   56.75
   0   6  -8 1296.44   56.88
   0   6  -8 1290.05   56.99
   0  -6   8 1323.41   56.71
   0  -6   8 1300.46   56.90
   0   6  -8 1313.64   57.03
   0  -6   8 1282.88   57.08
   0  -6   8 1285.86   56.90
   0  -6   8 1264.15   56.58
   0   4  -7   31.29    1.81
   0  -4   7   31.10    1.83
   0   4  -7   29.13    1.85
   0   4  -7   30.45    1.82
   0  -4   7   35.06    1.74
   0  -4   7   31.72    1.74
   0  -4   7   30.10    1.79
   0  -4   7   30.87    1.61
   0  -2   6   31.21    1.88
   0   2  -6   33.93    1.94
   0  -2   6   32.83    1.75
   0  -2   6   34.09    1.91
   0  -2   6   32.01    1.89
   0  -2   6   34.67    1.74
   0   2  -6   31.49    1.90
   0   2  -6   32.56    1.94
   0   2  -6   34.56    1.95
   0   0   5   80.90    4.17
   0   0  -5   86.62    4.31
   0   0   5   84.16    4.04
   0   0  -5   88.43    4.28
   0   0   5   87.45    4.24
   0   0   5   82.99    4.19
   0   0   5   86.60    4.24
   0   0  -5   93.86    4.19
   0   0   5   80.04    4.25
   0  -2  -4 1097.09   48.45
   0   2   4 1116.54   48.60
   0  -2  -4  987.85   48.64
   0   2   4 1154.78   48.46
   0  -2  -4 1121.55   48.62
   0   4   3  498.53   20.86
   0   4   3  469.28   20.73
   0   4   3  431.02   20.69
   0   4   3  484.41   20.76
   0  -4  -3  416.65   20.76
   0  -4  -3  468.67   20.56
   0  -4  -3  478.85   20.74
   0   4   3  439.24   20.65
   0   4   3  460.63   20.55
   0  -6  -2  279.66   13.46
   0   6   2  290.09   13.41
   0  -6  -2  279.81   13.34
   0   6   2  285.70   13.42
   0   6   2  297.00   13.45
   0   6   2  293.81   13.48
   0   6   2  282.48   13.31
   0   6   2  297.74   13.40
   0  -6  -2  302.24   13.36
   0  -6  -2  301.64   13.51
   0  -8  -1   98.45    5.24
   0  -8  -1   90.99    5.04
   0   8   1   95.96    5.13
   0   8   1  103.26    5.12
   0 -10   0  186.11    9.14
   0 -10   0  176.53    9.19
   0  10   0  187.48    9.11
   0  12  -1   39.50    3.19
   0 -12   1   49.46    3.42
   0  12  -1   48.87    3.03
   0  14  -2  233.80   11.82
   0  14  -2  231.67   11.38
   0 -14   2  256.31   12.18
   0  16  -3   91.78    5.83
   0 -16   3  100.05    6.08
   0 -16   3   88.54    5.96
   0 -18   4  173.50    9.70
   0 -18   4  195.99    9.93
   0 -19  15  140.14    8.59
   0 -17  14   50.79    3.85
   0 -17  14   46.63    4.13
   0 -15  13   19.87    2.20
   0 -15  13   19.37    2.44
   0 -13  12  627.67   28.03
   0 -13  12  594.44   28.30
   0 -11  11  654.08   30.01
   0  11 -11  637.74   29.31
   0 -11  11  695.84   29.76
   0  -9  10   56.71    2.72
   0  -9  10   64.29    3.18
   0  -9  10   62.80    3.36
   0  -9  10   60.82    3.61
   0   9 -10   52.76    3.09
   0   7  -9 1692.47   73.76
   0   7  -9 1664.14   73.58
   0   7  -9 1693.16   73.92
   0  -7   9 1692.24   73.83
   0  -7   9 1586.66   74.00
   0  -7   9 1700.08   73.79
   0  -7   9 1661.53   73.56
   0   7  -9 1720.15   73.95
   0  -5   8 2238.99   99.49
   0  -5   8 2207.02   99.54
   0  -5   8 2248.09   99.81
   0  -5   8 2247.07   99.73
   0  -5   8 2306.78   99.66
   0   5  -8 2287.79   99.77
   0  -5   8 2254.69   99.62
   0   5  -8 2292.34   99.84
   0   5  -8 2417.63   99.71
   0   3  -7  120.27    5.50
   0   3  -7  115.02    5.47
   0  -3   7  117.66    5.49
   0  -3   7  112.30    5.39
   0  -3   7  107.60    5.22
   0  -3   7  111.10    5.29
   0   3  -7  112.54    5.46
   0  -3   7  111.63    5.42
   0   3  -7  114.67    5.49
   0  -1   6  177.87    8.34
   0  -1   6  178.88    8.14
   0  -1   6  179.42    8.40
   0   1  -6  177.24    8.25
   0   1  -6  182.47    8.43
   0  -1   6  178.79    8.37
   0   1  -6  183.08    8.39
   0   1  -6  186.08    8.47
   0  -1   6  177.10    8.34
   0   1  -6  178.65    8.38
   0   1   5  121.40    5.83
   0   1   5  113.57    5.84
   0   1   5  125.33    5.55
   0   1   5  125.98    5.71
   0  -1  -5  124.05    5.98
   0  -1  -5  127.18    5.73
   0   1   5  112.48    5.91
   0   1   5  113.79    5.81
   0  -1  -5  120.90    5.93
   0  -1  -5  121.77    5.84
   0   3   4   95.63    4.80
   0  -3  -4   95.73    4.65
   0   3   4   92.05    4.45
   0   3   4   94.30    4.71
   0   3   4   98.67    4.76
   0   3   4   94.89    4.62
   0  -3  -4   88.94    4.44
   0  -5  -3   44.88    2.40
   0   5   3   38.85    2.31
   0   5   3   46.14    2.64
   0  -5  -3   47.58    2.61
   0   5   3   43.99    2.56
   0   5   3   38.95    2.45
   0   5   3   42.80    2.55
   0  -5  -3   41.62    2.58
   0   5   3   40.50    2.52
   0  -5  -3   37.64    2.41
   0  -7  -2  621.71   27.23
   0  -7  -2  602.05   27.06
   0   7   2  606.62   27.17
   0  -7  -2  601.83   27.22
   0   7   2  595.27   27.04
   0   7   2  591.11   27.14
   0   7   2  598.83   27.11
   0   9   1  111.08    5.48
   0  -9  -1   98.81    5.55
   0  -9  -1   91.55    5.29
   0 -11   0  774.99   33.88
   0  11   0  782.61   33.63
   0 -11   0  703.67   33.97
   0  11   0  714.86   33.76
   0 -13   1   27.43    2.79
   0  13  -1   25.63    2.57
   0  13  -1   30.79    2.39
   0 -15   2  626.13   29.19
   0  15  -2  628.74   29.02
   0  17  -3  167.85    9.26
   0 -17   3  172.66    9.57
   0 -17   3  169.56    9.59
   0 -19   4   88.67    5.70
   0  19  -4   66.12    4.84
   0 -18  15   -0.49    2.27
   0 -16  14   40.42    3.64
   0 -16  14   41.23    3.32
   0 -14  13  462.96   21.22
   0 -14  13  433.00   20.74
   0 -12  12  286.06   14.83
   0 -12  12  325.11   14.62
   0  12 -12  310.76   14.14
   0  10 -11  335.70   15.12
   0 -10  11  320.50   15.64
   0 -10  11  342.18   15.18
   0  10 -11  334.06   15.44
   0 -10  11  321.50   15.34
   0   8 -10 1430.96   64.68
   0  -8  10 1460.91   64.58
   0  -8  10 1476.04   64.23
   0  -8  10 1479.58   64.51
   0   8 -10 1446.88   64.47
   0  -8  10 1398.74   64.79
   0   8 -10 1483.95   64.24
   0  -6   9  194.50    8.92
   0   6  -9  202.37    8.70
   0   6  -9  187.33    8.88
   0  -6   9  187.75    8.79
   0   6  -9  183.94    8.78
   0  -6   9  184.71    8.71
   0  -6   9  182.25    8.53
   0  -6   9  184.36    8.60
   0   4  -8  101.65    4.76
   0  -4   8   94.17    4.56
   0  -4   8   97.33    4.73
   0  -4   8  103.34    4.69
   0   4  -8   90.19    4.83
   0  -4   8   98.02    4.68
   0   4  -8  103.85    4.80
   0   4  -8   96.58    4.77
   0  -4   8   86.05    4.47
   0   2  -7  285.39   12.56
   0  -2   7  271.38   12.46
   0  -2   7  272.45   12.46
   0   2  -7  277.36   12.50
   0  -2   7  263.03   12.20
   0   2  -7  267.70   12.49
   0  -2   7  272.42   12.20
   0  -2   7  269.96   12.46
   0   2  -7  284.74   12.53
   0   0  -6  168.00    8.01
   0   0   6  158.81    7.52
   0   0   6  175.97    7.92
   0   0  -6  171.42    7.82
   0   0   6  171.10    7.93
   0   0   6  171.62    7.95
   0   0   6  163.84    7.66
   0   0   6  170.57    7.86
   0   0  -6  172.60    7.97
   0   0   6  167.91    7.87
   0   2   5  155.96    7.12
   0   2   5  159.51    7.32
   0  -2  -5  153.83    7.32
   0   4   4   50.42    3.08
   0  -4  -4   45.95    3.04
   0   4   4   54.51    3.04
   0  -4  -4   54.47    2.81
   0   4   4   52.24    3.04
   0   4   4   53.57    2.96
   0   4   4   62.08    2.86
   0  -4  -4   51.87    2.98
   0   6   3  169.70    8.14
   0   6   3  175.22    8.20
   0  -6  -3  174.86    7.97
   0  -6  -3  162.75    8.12
   0   6   3  160.84    7.92
   0   6   3  173.52    8.13
   0  -6  -3  153.86    8.14
   0  -8  -2  406.23   17.87
   0  -8  -2  374.33   17.59
   0   8   2  373.97   17.68
   0 -10  -1 1038.30   44.82
   0 -10  -1  955.75   44.54
   0  10   1  999.55   44.61
   0  12   0   11.01    1.98
   0 -12   0   12.73    2.07
   0  12   0    9.61    1.72
   0 -12   0   12.32    2.40
   0  14  -1   49.65    3.83
   0 -14   1   51.08    4.02
   0  14  -1   54.66    3.49
   0 -16   2   12.09    2.55
   0  16  -2    9.26    2.49
   0 -18   3   68.83    5.26
   0  18  -3   68.11    4.63
   0 -18   3   66.47    5.37
   0 -17  15   16.38    2.91
   0 -15  14   79.63    4.72
   0  15 -14   71.70    4.69
   0 -15  14   78.89    5.18
   0 -13  13  244.69   12.40
   0 -13  13  250.90   12.04
   0  13 -13  249.09   12.00
   0  11 -12  129.55    6.84
   0 -11  12  132.88    7.10
   0 -11  12  132.83    6.77
   0  11 -12  137.71    6.53
   0  -9  11  144.26    7.68
   0   9 -11  157.98    7.01
   0  -9  11  152.16    7.44
   0   9 -11  141.96    7.56
   0   9 -11  157.51    7.36
   0  -9  11  155.26    7.01
   0  -9  11  151.07    7.35
   0   7 -10   65.46    3.74
   0  -7  10   66.43    3.77
   0  -7  10   72.64    3.65
   0  -7  10   71.56    3.26
   0   7 -10   69.84    3.67
   0  -7  10   75.15    3.62
   0  -7  10   67.26    3.42
   0  -7  10   63.80    3.33
   0   7 -10   70.22    3.49
   0  -5   9 1294.36   56.97
   0   5  -9 1327.74   57.01
   0   5  -9 1350.13   56.96
   0  -5   9 1254.06   56.80
   0  -5   9 1295.75   56.68
   0   5  -9 1310.38   57.06
   0  -5   9 1233.98   56.94
   0  -5   9 1271.80   56.86
   0   3  -8  263.20   12.10
   0  -3   8  260.30   12.04
   0  -3   8  263.23   12.03
   0   3  -8  263.45   12.10
   0   3  -8  257.53   12.10
   0   3  -8  277.91   12.14
   0  -3   8  255.21   11.85
   0  -3   8  264.38   12.09
   0   1  -7 1325.10   59.44
   0  -1   7 1346.54   59.07
   0  -1   7 1325.76   59.31
   0  -1   7 1355.93   59.39
   0   1  -7 1370.52   59.43
   0  -1   7 1329.56   59.34
   0   1  -7 1349.63   59.36
   0   1  -7 1375.01   59.22
   0  -1   7 1310.36   59.30
   0  -1  -6  769.69   36.22
   0   1   6  817.43   36.07
   0   1   6  776.95   36.09
   0   1   6  813.71   36.15
   0  -1  -6  823.85   36.08
   0  -1  -6  807.49   36.19
   0  -1  -6  831.21   35.93
   0   1   6  840.09   35.72
   0   1   6  791.76   36.05
   0   1   6  790.36   36.17
   0   1   6  804.89   35.90
   0   3   5  337.94   14.76
   0  -3  -5  287.88   14.77
   0  -3  -5  324.80   14.76
   0   3   5  305.66   14.86
   0   3   5  332.22   14.89
   0  -3  -5  333.95   14.56
   0   3   5  319.10   14.96
   0   3   5  335.39   14.55
   0   5   4 1157.32   53.27
   0  -5  -4 1141.21   53.62
   0   5   4 1210.54   53.55
   0   5   4 1285.36   53.61
   0  -5  -4 1227.60   53.29
   0  -5  -4 1227.72   53.53
   0   5   4 1208.55   53.46
   0   7   3   11.85    1.44
   0  -7  -3   13.68    1.43
   0  -7  -3   19.82    1.67
   0  -7  -3   22.02    1.85
   0   7   3   14.17    1.36
   0   7   3   12.96    1.55
   0   9   2  571.22   25.98
   0  -9  -2  544.62   26.05
   0  -9  -2  589.65   25.90
   0  11   1  321.44   14.53
   0  11   1  309.22   14.64
   0 -11  -1  297.45   14.56
   0 -11  -1  293.11   14.75
   0 -13   0   56.80    4.41
   0 -13   0   59.66    4.25
   0  13   0   58.59    3.91
   0  15  -1    2.76    2.03
   0 -15   1    4.81    2.41
   0 -17   2   78.19    5.23
   0  17  -2   78.10    5.23
   0 -19   3    7.99    2.56
   0  19  -3    7.22    1.76
   0 -18  16  143.40    8.47
   0 -16  15   18.63    2.75
   0 -14  14    9.88    1.71
   0  14 -14   13.24    2.02
   0  12 -13  117.70    6.50
   0 -12  13  135.11    6.50
   0 -12  13  118.99    6.80
   0  12 -13  122.45    6.10
   0  10 -12   21.76    1.65
   0 -10  12   20.52    1.69
   0  10 -12   18.02    1.92
   0 -10  12   20.41    1.97
   0   8 -11  189.25    8.68
   0  -8  11  191.29    8.52
   0  -8  11  173.00    9.07
   0   8 -11  182.83    8.87
   0   8 -11  181.84    9.06
   0  -8  11  197.84    8.66
   0  -8  11  182.94    8.88
   0  -8  11  192.21    8.89
   0  -6  10 2134.31   96.53
   0  -6  10 2186.91   96.33
   0  -6  10 2154.80   96.47
   0  -6  10 2199.79   96.15
   0   6 -10 2256.88   96.42
   0   6 -10 2278.52   96.53
   0  -6  10 2153.95   96.20
   0  -6  10 2204.63   96.33
   0   6 -10 2177.08   96.58
   0  -4   9 2278.58   99.76
   0  -4   9 2225.15   99.66
   0   4  -9 2302.75   99.97
   0  -4   9 2332.19   99.64
   0   4  -9 2249.97   99.94
   0  -4   9 2232.34   99.83
   0   4  -9 2238.34   99.94
   0   4  -9 2340.13   99.93
   0  -4   9 2229.36   99.88
   0   2  -8  274.10   12.42
   0  -2   8  270.30   12.37
   0  -2   8  263.82   12.04
   0  -2   8  275.00   12.39
   0   2  -8  264.19   12.40
   0  -2   8  272.61   12.38
   0   2  -8  272.23   12.45
   0  -2   8  259.50   12.06
   0   2  -8  277.56   12.48
   0   0   7  134.92    6.53
   0   0   7  153.37    7.06
   0   0  -7  146.84    6.89
   0   0  -7  139.48    7.03
   0   0  -7  145.93    7.11
   0   0   7  142.14    6.93
   0   0   7  144.69    7.00
   0   0   7  154.81    7.02
   0   0   7  149.87    6.73
   0   0   7  145.12    6.93
   0   2   6 2813.33  119.48
   0  -2  -6 2780.75  119.73
   0  -2  -6 2488.72  119.97
   0   2   6 2485.43  119.85
   0   2   6 2777.14  119.71
   0   2   6 2786.68  119.85
   0   2   6 2672.22  119.82
   0  -2  -6 2857.15  119.92
   0   4   5 3389.07  145.49
   0   4   5 3328.04  145.70
   0  -4  -5 3264.22  145.49
   0  -4  -5 3425.91  145.76
   0   4   5 3309.42  145.86
   0  -4  -5 3143.67  145.94
   0  -6  -4  854.15   37.88
   0   6   4  859.80   37.61
   0   6   4  854.60   37.89
   0   6   4  853.58   37.88
   0  -6  -4  766.12   37.91
   0  -6  -4  867.66   37.63
   0   8   3   80.24    4.64
   0   8   3   82.80    4.62
   0  -8  -3   89.52    4.83
   0  -8  -3   79.19    4.49
   0  10   2    4.86    1.45
   0 -10  -2    0.28    1.36
   0 -10  -2    2.31    1.30
   0  12   1  204.06   10.37
   0  12   1  207.27   10.18
   0 -12  -1  207.40   10.37
   0 -12  -1  201.35   10.58
   0 -14   0   41.16    3.68
   0  14   0   37.51    3.07
   0  14   0   42.44    3.47
   0 -14   0   41.81    3.71
   0 -16   1   22.36    3.57
   0  16  -1   21.24    3.00
   0 -16   1   24.88    3.29
   0  18  -2    2.91    1.41
   0 -18   2   -0.98    2.11
   0 -18   2    1.86    1.63
   0 -17  16  122.75    7.43
   0 -15  15    2.75    1.63
   0  15 -15    5.17    1.90
   0 -13  14    0.66    1.34
   0  13 -14    1.47    1.61
   0 -13  14    0.96    1.07
   0 -11  13   12.86    1.42
   0 -11  13    9.54    1.60
   0  11 -13   11.60    1.35
   0   9 -12    1.45    0.65
   0  -9  12    3.27    0.85
   0  -9  12    3.31    1.11
   0   9 -12    2.53    0.97
   0  -9  12    1.54    0.80
   0  -7  11 1234.44   55.53
   0  -7  11 1266.53   55.60
   0  -7  11 1284.79   55.34
   0   7 -11 1268.27   55.76
   0  -7  11 1217.78   55.83
   0   7 -11 1247.59   55.60
   0   7 -11 1249.23   55.86
   0  -7  11 1252.32   55.73
   0  -7  11 1271.11   55.39
   0  -5  10 1477.41   64.78
   0  -5  10 1510.14   64.47
   0   5 -10 1535.21   64.85
   0   5 -10 1478.21   64.87
   0   5 -10 1492.11   64.85
   0  -5  10 1439.19   64.54
   0   5 -10 1364.15   64.75
   0  -5  10 1446.52   64.67
   0  -5  10 1452.28   64.69
   0  -3   9  662.64   29.91
   0  -3   9  660.23   30.20
   0  -3   9  662.01   30.16
   0   3  -9  692.91   30.27
   0   3  -9  672.78   30.24
   0   3  -9  703.91   30.29
   0  -3   9  663.08   29.86
   0   3  -9  708.96   30.31
   0  -3   9  680.67   30.19
   0   1  -8   93.75    4.72
   0   1  -8   94.88    4.68
   0  -1   8   86.06    4.47
   0  -1   8   79.65    4.17
   0  -1   8   89.90    4.52
   0   1  -8   81.48    4.35
   0  -1   8   95.46    4.59
   0  -1  -7   18.33    1.53
   0  -1  -7   20.89    1.65
   0  -1  -7   18.07    1.40
   0   1   7   16.38    1.46
   0   1   7   23.40    1.63
   0   1   7   19.17    1.50
   0   1   7   20.76    1.39
   0   1   7   19.20    1.56
   0  -1  -7   17.86    1.68
   0   1   7   18.75    1.15
   0  -3  -6  750.01   34.24
   0   3   6  772.77   33.82
   0   3   6  751.21   34.04
   0  -3  -6  777.34   34.09
   0  -5  -5  239.27   11.04
   0   5   5  243.85   10.76
   0  -5  -5  227.53   10.75
   0   5   5  242.04   11.15
   0  -5  -5  206.80   11.15
   0   7   4  567.14   25.38
   0   7   4  548.04   25.05
   0  -7  -4  567.29   25.11
   0  -7  -4  518.90   25.40
   0  -7  -4  577.22   25.38
   0   7   4  558.15   25.34
   0  -9  -3  187.39    9.44
   0  -9  -3  190.74    9.72
   0   9   3  205.33    9.69
   0 -11  -2  583.90   26.70
   0  11   2  572.29   26.80
   0 -11  -2  593.84   27.00
   0  13   1   18.40    2.29
   0  13   1   19.68    2.60
   0 -13  -1   12.99    2.75
   0 -13  -1   14.32    2.52
   0  15   0   -0.36    1.85
   0 -15   0    0.37    2.21
   0 -15   0    0.43    2.17
   0 -17   1  232.12   11.70
   0  17  -1  217.94   11.49
   0 -17   1  235.71   12.10
   0 -17   1  205.37   11.90
   0 -18  17  116.92    7.30
   0 -16  16  146.04    8.35
   0  14 -15   72.39    4.44
   0 -14  15   68.64    4.68
   0 -12  14    1.20    1.26
   0 -12  14    2.76    1.08
   0  12 -14    3.05    1.41
   0  10 -13   44.80    3.10
   0  10 -13   46.30    2.87
   0 -10  13   47.11    3.17
   0 -10  13   51.03    2.93
   0  -8  12  800.73   35.33
   0  -8  12  801.36   35.45
   0  -8  12  796.08   34.98
   0   8 -12  775.52   35.59
   0  -8  12  787.79   34.96
   0  -8  12  798.62   35.61
   0  -8  12  804.31   35.20
   0   8 -12  799.94   35.24
   0   8 -12  772.90   35.43
   0   6 -11  172.64    8.32
   0  -6  11  162.90    8.13
   0  -6  11  179.09    8.07
   0   6 -11  153.89    8.20
   0  -6  11  170.82    7.88
   0   6 -11  172.77    8.14
   0  -6  11  169.40    8.17
   0  -6  11  165.45    7.94
   0   6 -11  169.71    8.25
   0  -6  11  180.85    7.83
   0  -4  10  347.97   16.22
   0  -4  10  345.57   16.18
   0  -4  10  355.47   16.02
   0   4 -10  361.53   16.32
   0   4 -10  368.10   16.32
   0   4 -10  360.13   16.33
   0   4 -10  350.86   16.31
   0  -2   9  672.49   29.81
   0  -2   9  684.83   29.83
   0   2  -9  689.84   29.95
   0  -2   9  665.17   29.46
   0  -2   9  645.76   29.40
   0  -2   9  665.82   29.82
   0   2  -9  671.47   29.86
   0   2  -9  653.97   29.90
   0   0   8  620.96   27.14
   0   0  -8  618.60   27.62
   0   0   8  642.70   27.52
   0   0  -8  643.26   27.59
   0   0  -8  596.42   27.33
   0   0   8  589.67   26.91
   0   0   8  608.33   27.49
   0   2   7  648.66   28.88
   0  -2  -7  600.70   28.63
   0   2   7  660.70   28.37
   0  -2  -7  613.78   29.01
   0  -2  -7  648.14   28.85
   0   2   7  653.67   28.64
   0  -4  -6 1638.43   74.40
   0   4   6 1680.23   74.39
   0  -4  -6 1737.23   74.90
   0   4   6 1668.85   74.85
   0  -4  -6 1684.68   74.69
   0   4   6 1782.44   74.70
   0   6   5   32.23    2.44
   0  -6  -5   32.53    2.09
   0   6   5   27.93    2.37
   0  -6  -5   32.59    2.47
   0  -6  -5   26.77    2.25
   0   8   4  645.01   29.63
   0   8   4  660.25   29.60
   0  -8  -4  655.00   29.67
   0  -8  -4  647.00   29.36
   0 -10  -3  974.60   43.46
   0  10   3  969.92   43.37
   0 -10  -3  945.46   43.14
   0  12   2 1125.46   51.77
   0 -12  -2 1158.96   51.67
   0  12   2 1151.22   51.63
   0 -12  -2 1169.79   51.99
   0  14   1   11.33    2.19
   0 -14  -1   15.34    2.61
   0  14   1   14.12    2.45
   0 -14  -1   13.79    2.67
   0 -16   0   16.82    3.01
   0  16   0   16.10    2.52
   0 -16   0   19.14    3.32
   0  18  -1   48.26    3.96
   0 -18   1   52.52    4.47
   0 -18   1   60.05    4.31
   0 -17  17  152.44    8.73
   0 -15  16   44.69    3.74
   0  15 -16   45.89    3.58
   0 -13  15    8.90    1.75
   0  13 -15    3.53    1.67
   0  11 -14   15.61    1.56
   0  11 -14   14.47    1.84
   0 -11  14   17.42    1.59
   0 -11  14   14.38    1.93
   0   9 -13  205.83    9.92
   0  -9  13  204.76    9.82
   0   9 -13  215.46    9.67
   0  -9  13  204.47   10.13
   0   9 -13  208.77   10.16
   0   7 -12  229.15   10.87
   0  -7  12  216.15   10.74
   0  -7  12  220.28   10.51
   0   7 -12  239.53   10.94
   0  -7  12  222.16   10.55
   0  -7  12  236.79   10.38
   0   7 -12  233.58   10.82
   0   7 -12  227.60   10.65
   0   5 -11 1590.15   70.04
   0   5 -11 1590.72   70.02
   0   5 -11 1654.26   69.99
   0  -5  11 1580.92   69.78
   0  -5  11 1539.54   69.64
   0  -5  11 1540.40   69.84
   0   5 -11 1627.96   70.04
   0  -3  10   85.51    4.10
   0  -3  10   84.89    4.42
   0   3 -10   84.34    4.51
   0   3 -10   89.46    4.58
   0   3 -10   82.53    4.48
   0   3 -10   82.96    4.52
   0  -3  10   80.19    4.04
   0  -1   9  464.50   20.32
   0   1  -9  428.39   20.32
   0  -1   9  440.54   19.83
   0   1  -9  434.16   20.04
   0   1  -9  458.28   20.33
   0  -1  -8  623.23   27.68
   0  -1  -8  619.79   27.61
   0   1   8  602.19   27.51
   0  -1  -8  618.29   27.42
   0   1   8  588.66   27.16
   0   1   8  611.75   26.91
   0   3   7 1843.01   79.76
   0  -3  -7 1732.78   79.76
   0  -3  -7 1769.46   79.98
   0   3   7 1850.90   79.48
   0  -5  -6 2187.26   99.18
   0  -5  -6 2212.23   98.59
   0   5   6 2261.97   99.05
   0  -5  -6 2319.66   98.92
   0   5   6 2236.89   98.56
   0  -7  -5   85.58    4.87
   0   7   5   80.38    4.71
   0   7   5   90.82    4.82
   0  -7  -5   78.13    4.35
   0  -7  -5   74.55    4.65
   0   7   5   84.34    4.35
   0  -9  -4  159.54    8.00
   0   9   4  157.89    8.27
   0  -9  -4  164.12    8.37
   0   9   4  160.14    8.23
   0  11   3  342.59   16.44
   0 -11  -3  345.88   16.21
   0 -11  -3  339.14   16.51
   0  13   2    4.45    2.07
   0 -13  -2    2.19    1.79
   0  13   2    5.10    1.78
   0 -13  -2    4.20    2.06
   0  15   1   44.93    3.88
   0 -15  -1   48.73    4.03
   0 -15  -1   44.53    4.31
   0 -17   0  140.30    7.62
   0 -17   0  127.50    7.80
   0 -17   0  137.92    8.14
   0  17   0  111.60    7.19
   0 -18  18  155.03    8.97
   0 -16  17    8.70    2.41
   0 -14  16    6.09    1.92
   0  14 -16   12.15    1.99
   0  12 -15  247.09   12.57
   0 -12  15  279.78   12.90
   0  10 -14  106.38    6.00
   0 -10  14  106.09    5.65
   0  10 -14  116.84    5.83
   0   8 -13   24.37    2.15
   0  -8  13   24.13    1.44
   0  -8  13   25.88    1.48
   0   8 -13   18.33    2.06
   0  -8  13   28.13    1.74
   0   8 -13   25.17    1.84
   0  -8  13   23.07    1.89
   0   8 -13   21.94    1.93
   0  -6  12  886.06   40.47
   0  -6  12  902.89   40.67
   0  -6  12  915.55   40.67
   0   6 -12  965.36   40.89
   0  -6  12  914.13   40.46
   0   6 -12  902.53   40.90
   0   6 -12  914.55   40.88
   0   6 -12  939.32   40.78
   0   4 -11  171.49    8.37
   0  -4  11  178.59    7.91
   0  -4  11  171.20    7.98
   0   4 -11  172.42    8.40
   0   4 -11  168.45    8.38
   0  -4  11  168.65    8.24
   0   4 -11  160.52    8.32
   0  -2  10   88.47    4.28
   0   2 -10   94.22    4.94
   0   2 -10   93.44    4.90
   0  -2  10   89.60    4.37
   0   2 -10   89.56    4.81
   0   0   9    8.40    0.66
   0   0  -9   10.79    1.51
   0   0  -9   10.77    1.38
   0   0  -9    6.61    1.12
   0   0   9   10.51    1.25
   0   0   9    7.43    0.85
   0   2   8    1.49    0.81
   0  -2  -8    2.10    1.02
   0  -2  -8    6.82    1.37
   0   2   8    5.43    1.00
   0  -2  -8    2.17    0.96
   0   2   8    1.60    0.54
   0   4   7  430.89   19.00
   0   4   7  397.25   19.52
   0  -4  -7  426.76   19.56
   0  -4  -7  428.77   19.36
   0  -6  -6   39.83    2.42
   0  -6  -6   41.14    2.78
   0  -6  -6   37.04    2.84
   0   6   6   32.89    2.74
   0   6   6   40.58    2.39
   0   6   6   39.67    2.85
   0   8   5  342.25   16.21
   0  -8  -5  332.08   16.16
   0   8   5  347.05   16.25
   0  -8  -5  346.86   15.87
   0 -10  -4  630.81   28.14
   0  10   4  607.02   28.42
   0 -10  -4  612.97   28.47
   0 -12  -3  173.60    9.03
   0 -12  -3  187.47    9.53
   0  12   3  180.37    9.22
   0  12   3  165.78    9.23
   0 -14  -2   91.17    5.70
   0 -14  -2   90.44    5.94
   0  14   2   86.62    5.52
   0  14   2   92.66    5.79
   0 -16  -1  271.59   13.70
   0 -16  -1  271.66   13.29
   0  16   1  235.59   13.05
   0 -16  -1  258.25   13.46
   0 -18   0  163.20    9.11
   0 -17  18   73.24    5.10
   0 -15  17   72.81    4.93
   0  13 -16  451.84   20.94
   0 -13  16  447.46   21.20
   0 -11  15  969.95   42.85
   0  11 -15  938.76   42.42
   0  11 -15  949.22   42.70
   0   9 -14   30.11    2.46
   0   9 -14   29.76    2.29
   0  -9  14   28.28    1.96
   0   9 -14   27.50    2.00
   0  -9  14   29.44    2.23
   0   9 -14   33.09    2.46
   0  -7  13    1.51    0.55
   0  -7  13    0.52    0.75
   0  -7  13    1.18    0.69
   0   7 -13    1.06    1.24
   0   7 -13    2.12    1.04
   0  -7  13    2.59    0.66
   0   7 -13    2.85    1.29
   0   7 -13    3.67    1.08
   0  -5  12  524.14   23.64
   0  -5  12  515.61   23.74
   0   5 -12  530.40   24.09
   0   5 -12  531.81   24.12
   0   5 -12  537.24   24.12
   0   5 -12  550.72   24.07
   0   3 -11  530.79   24.00
   0   3 -11  519.94   23.96
   0  -3  11  529.03   23.43
   0  -3  11  530.70   23.43
   0   3 -11  511.87   23.92
   0  -1  10  613.66   26.59
   0   1 -10  580.35   26.84
   0   1 -10  618.07   27.19
   0   1 -10  618.26   27.17
   0  -1  10  586.32   26.38
   0  -1  10  595.71   26.37
   0  -1  10  584.83   27.07
   0  -1  -9  915.43   40.95
   0   1   9  919.26   40.81
   0  -1  -9  915.11   40.67
   0   1   9  904.31   40.39
   0   1   9  907.93   40.09
   0  -3  -8 1045.20   46.00
   0   3   8 1057.50   45.38
   0  -3  -8  925.84   46.11
   0   3   8 1011.57   46.02
   0  -3  -8 1010.71   45.73
   0   3   8 1059.59   45.72
   0   5   7 1406.73   61.65
   0   5   7 1422.75   62.25
   0  -5  -7 1392.33   62.24
   0  -5  -7 1363.32   62.40
   0  -5  -7 1387.77   62.02
   0  -7  -6  472.37   21.44
   0  -7  -6  459.83   21.16
   0  -7  -6  435.53   21.30
   0   7   6  474.70   21.28
   0   7   6  438.52   21.20
   0  -7  -6  460.88   20.77
   0  -9  -5 1048.36   46.78
   0   9   5 1067.11   47.15
   0  -9  -5 1040.58   47.15
   0   9   5 1032.31   47.16
   0  11   4  440.09   21.08
   0 -11  -4  437.27   21.12
   0 -11  -4  459.36   20.79
   0 -13  -3    7.15    2.19
   0 -13  -3    9.27    1.99
   0 -13  -3    5.12    2.18
   0  13   3    7.66    2.24
   0  15   2  114.13    6.65
   0 -15  -2  105.28    6.60
   0 -15  -2  105.28    6.98
   0 -15  -2  109.84    6.93
   0  15   2  114.97    6.93
   0 -17  -1   89.58    5.66
   0 -17  -1   90.73    6.14
   0  17   1   79.76    5.51
   0 -16  18  328.05   16.24
   0 -14  17   22.59    2.59
   0  14 -17   20.33    2.61
   0 -12  16  573.23   25.69
   0  12 -16  538.73   25.49
   0  10 -15  568.87   25.62
   0  10 -15  557.07   25.77
   0 -10  15  577.05   25.83
   0  10 -15  554.79   25.82
   0  -8  14    1.16    0.89
   0  -8  14    1.29    0.72
   0   8 -14    0.60    1.22
   0   8 -14   -0.45    1.31
   0   8 -14   -0.32    0.98
   0   8 -14    1.96    1.32
   0   6 -13   60.27    3.66
   0   6 -13   57.11    3.61
   0   6 -13   65.62    3.54
   0  -6  13   58.17    3.10
   0   6 -13   58.83    3.67
   0  -6  13   56.41    3.25
   0   4 -12    4.02    1.21
   0   4 -12    8.61    1.38
   0   4 -12   12.18    1.63
   0  -4  12    7.44    0.81
   0  -4  12   10.16    0.91
   0   4 -12    7.16    1.32
   0  -2  11  107.85    5.23
   0  -2  11  118.04    5.97
   0  -2  11  116.35    5.39
   0   2 -11  102.80    5.90
   0   2 -11  120.74    6.04
   0   0 -10   90.47    5.07
   0   0  10   98.27    4.51
   0   0  10   87.61    5.19
   0   0 -10   96.21    5.36
   0   0  10  100.72    4.83
   0   0 -10  102.63    5.47
   0   2   9   39.43    2.94
   0  -2  -9   50.24    3.29
   0   2   9   43.64    2.32
   0   2   9   53.65    3.13
   0   2   9   42.69    2.64
   0  -2  -9   48.20    2.99
   0  -4  -8  109.07    5.64
   0  -4  -8  101.46    5.80
   0   4   8  110.19    5.22
   0  -6  -7  207.79   10.34
   0  -6  -7  197.30   10.56
   0  -6  -7  208.46    9.92
   0   6   7  217.52    9.92
   0  -6  -7  221.13   10.60
   0   6   7  211.91   10.50
   0  -8  -6  365.58   17.11
   0   8   6  374.90   17.21
   0  -8  -6  336.32   17.21
   0   8   6  369.56   17.22
   0  -8  -6  360.76   16.70
   0 -10  -5    0.93    1.35
   0 -10  -5    4.46    1.82
   0  10   5    1.61    1.75
   0  12   4    2.85    1.82
   0 -12  -4    1.22    1.65
   0 -12  -4    3.34    2.00
   0  12   4    4.77    2.07
   0 -12  -4    6.80    1.94
   0  14   3   76.08    5.17
   0 -14  -3   82.80    5.53
   0 -14  -3   79.88    5.58
   0 -14  -3   71.46    5.05
   0  14   3   80.27    5.40
   0 -16  -2  197.91   10.88
   0  16   2  191.06   10.59
   0 -16  -2  187.40   10.24
   0 -16  -2  213.35   11.08
   0 -15  18   63.59    4.52
   0 -13  17    4.51    1.74
   0  13 -17    7.00    1.74
   0  13 -17    9.63    2.21
   0  11 -16    4.13    1.82
   0 -11  16    1.60    1.28
   0   9 -15  272.31   13.09
   0  -9  15  277.47   12.99
   0   9 -15  268.79   13.12
   0   9 -15  276.77   13.02
   0  -7  14    5.23    0.99
   0  -7  14    5.71    0.79
   0   7 -14    6.33    1.28
   0   7 -14    7.64    1.53
   0   7 -14    5.78    1.52
   0  -7  14    7.32    0.88
   0   7 -14    4.31    1.37
   0   5 -13  260.40   12.37
   0   5 -13  239.99   12.37
   0  -5  13  259.45   11.78
   0  -5  13  259.24   11.89
   0   5 -13  254.27   12.31
   0   5 -13  269.93   12.32
   0   3 -12  131.00    6.98
   0   3 -12  138.51    7.00
   0   3 -12  131.93    6.92
   0  -3  12  140.58    6.32
   0  -3  12  127.55    6.24
   0  -1  11   50.21    3.33
   0  -1  11   55.46    2.85
   0   1 -11   57.65    3.52
   0  -1  11   52.15    2.58
   0   1 -11   54.36    3.46
   0  -1  11   50.23    2.58
   0  -1 -10  491.57   22.71
   0   1  10  492.75   22.39
   0   1  10  497.40   22.04
   0  -1 -10  500.47   23.06
   0   1  10  509.82   22.90
   0  -3  -9  190.34    9.85
   0  -3  -9  207.51   10.17
   0   3   9  194.89    9.90
   0   3   9  200.56    9.16
   0  -3  -9  206.00    9.64
   0  -5  -8    6.28    1.53
   0  -5  -8    7.01    1.64
   0  -5  -8    6.66    1.52
   0   5   8    9.59    1.66
   0  -7  -7  186.21    9.58
   0  -7  -7  193.60    9.90
   0   7   7  197.33    9.81
   0   7   7  183.17    9.72
   0  -7  -7  192.56    9.20
   0  -7  -7  200.35    9.88
   0  -9  -6    9.76    1.95
   0   9   6    7.15    1.81
   0  -9  -6    4.24    1.43
   0  -9  -6    3.61    1.72
   0   9   6    3.84    1.84
   0 -11  -5  280.18   13.57
   0  11   5  280.59   14.01
   0 -11  -5  287.22   14.02
   0 -13  -4   34.46    3.36
   0 -13  -4   29.93    3.05
   0 -13  -4   31.14    3.31
   0  13   4   35.29    3.51
   0  13   4   38.83    3.54
   0  15   3   66.46    5.21
   0 -15  -3   82.20    5.83
   0  15   3   86.79    5.74
   0 -15  -3   89.33    5.86
   0 -15  -3   77.29    5.30
   0  12 -17  398.35   18.56
   0  12 -17  374.75   18.40
   0 -12  17  409.88   18.61
   0  10 -16  287.75   14.53
   0  10 -16  301.37   14.37
   0 -10  16  316.97   14.48
   0  10 -16  314.51   14.56
   0   8 -15   12.31    1.87
   0   8 -15   15.71    1.59
   0  -8  15   13.78    1.47
   0   8 -15   10.74    1.73
   0   8 -15   13.81    1.83
   0   6 -14    3.51    1.48
   0  -6  14    9.04    0.90
   0   6 -14    6.51    1.47
   0   6 -14    6.10    1.36
   0   6 -14    6.19    1.55
   0  -6  14    8.84    1.05
   0   4 -13 1351.45   60.76
   0   4 -13 1383.10   60.79
   0   4 -13 1383.21   60.83
   0  -4  13 1355.63   60.15
   0   2 -12  988.87   43.36
   0  -2  12  983.08   42.64
   0   2 -12  956.96   43.30
   0  -2  12  952.89   42.43
   0  -2  12  938.69   43.25
   0   0 -11   57.09    3.87
   0   0  11   61.71    3.79
   0   0 -11   62.68    4.00
   0   0  11   62.57    2.95
   0   0  11   63.20    3.30
   0   0 -11   55.19    3.56
   0  -2 -10  155.24    7.81
   0   2  10  163.48    7.47
   0   2  10  145.62    7.83
   0  -2 -10  165.34    8.17
   0  -4  -9   12.04    1.77
   0   4   9    8.38    1.48
   0  -4  -9   11.01    1.56
   0  -6  -8   32.14    2.74
   0  -6  -8   33.41    2.54
   0   6   8   30.06    2.69
   0  -6  -8   27.44    2.61
   0   8   7   58.77    4.00
   0  -8  -7   56.34    3.93
   0  -8  -7   60.20    4.15
   0  -8  -7   54.20    3.41
   0   8   7   55.05    3.97
   0 -10  -6  201.24   10.85
   0  10   6  213.11   10.81
   0 -10  -6  213.76   10.74
   0 -10  -6  206.93   10.26
   0 -12  -5   91.66    5.78
   0  12   5  107.44    6.34
   0  12   5  110.78    6.42
   0 -12  -5  104.29    6.34
   0  14   4   70.01    5.29
   0 -14  -4   72.80    5.25
   0  14   4   80.14    5.24
   0 -14  -4   68.10    5.17
   0  16   3   78.87    5.93
   0  13 -18  193.55    9.94
   0  11 -17  446.48   21.12
   0  11 -17  464.03   21.25
   0   9 -16  713.36   32.90
   0  -9  16  731.98   32.73
   0   9 -16  721.74   32.81
   0   9 -16  735.50   32.98
   0  -7  15  279.35   13.01
   0   7 -15  278.95   13.42
   0   7 -15  281.85   13.25
   0   7 -15  278.07   13.45
   0   7 -15  282.65   13.39
   0  -5  14  106.89    5.30
   0   5 -14  114.64    5.95
   0   5 -14  111.10    5.92
   0  -5  14  106.21    5.24
   0   5 -14  106.00    5.90
   0  -3  13   88.66    4.18
   0   3 -13   79.19    4.96
   0   3 -13   89.96    5.06
   0  -3  13   83.85    4.97
   0  -1  12  395.40   18.11
   0   1 -12  395.42   18.16
   0  -1  12  377.97   17.09
   0   1 -12  400.38   18.19
   0   1  11  245.91   11.95
   0  -1 -11  238.99   11.76
   0  -1 -11  237.64   12.07
   0   1  11  251.30   11.41
   0  -3 -10  602.93   28.24
   0   3  10  636.34   28.39
   0  -3 -10  620.88   28.58
   0  -5  -9  112.81    5.78
   0   5   9  101.94    5.98
   0  -5  -9  100.35    5.98
   0  -7  -8  162.82    8.34
   0  -7  -8  168.83    8.71
   0   7   8  153.77    8.51
   0  -9  -7  135.16    6.98
   0   9   7  139.57    7.57
   0   9   7  137.34    7.56
   0  -9  -7  128.72    7.37
   0  -9  -7  135.66    7.66
   0 -11  -6   85.37    5.53
   0  11   6   75.56    5.27
   0 -11  -6   79.37    5.26
   0 -11  -6   79.58    4.81
   0  13   5   11.96    2.89
   0 -13  -5   10.40    2.84
   0  13   5    7.41    2.53
   0  15   4   20.13    2.55
   0  15   4   28.82    3.36
   0 -15  -4   20.32    3.24
   0 -15  -4   27.57    3.36
   0  12 -18  109.33    6.03
   0  12 -18  100.49    6.04
   0  10 -17   35.08    3.05
   0  10 -17   40.61    3.18
   0   8 -16   99.86    5.79
   0   8 -16  112.23    6.01
   0   8 -16  102.52    5.87
   0   6 -15   27.98    2.43
   0   6 -15   25.40    2.47
   0   6 -15   22.90    2.29
   0   6 -15   22.29    2.25
   0   4 -14  493.63   22.45
   0   4 -14  476.10   22.49
   0   2 -13  405.97   19.39
   0   2 -13  413.67   19.41
   0  -2  13  418.73   19.36
   0   0 -12  289.28   13.39
   0   0  12  270.60   13.16
   0   0 -12  260.99   12.87
   0   2  11    3.78    1.21
   0  -2 -11    2.59    1.46
   0   2  11    3.41    1.31
   0  -2 -11    0.50    1.36
   0  -4 -10    6.76    1.65
   0  -4 -10    5.20    1.39
   0   4  10    5.64    1.40
   0  -4 -10    6.21    1.81
   0  -6  -9   27.54    2.65
   0   6   9   25.20    2.65
   0  -6  -9   25.44    2.60
   0  -6  -9   27.02    2.46
   0   8   8  688.00   31.01
   0  -8  -8  666.80   30.74
   0   8   8  649.74   30.93
   0  -8  -8  684.00   31.07
   0 -10  -7   21.72    2.69
   0 -10  -7   15.77    2.57
   0  10   7   23.54    2.83
   0  12   6  260.48   13.49
   0  12   6  275.39   13.49
   0 -12  -6  253.74   13.43
   0  14   5   19.52    3.00
   0 -14  -5   12.57    3.14
   0 -14  -5   15.88    2.78
   0  14   5   11.54    2.23
   0  11 -18  193.60    9.65
   0  11 -18  181.92    9.65
   0   9 -17   40.07    3.29
   0   9 -17   41.76    3.30
   0   9 -17   45.10    3.25
   0   7 -16  359.82   16.79
   0   7 -16  347.84   16.81
   0   7 -16  348.62   16.78
   0   7 -16  362.73   16.67
   0   5 -15  303.66   14.26
   0   5 -15  285.81   14.15
   0   5 -15  295.34   14.12
   0  -3  14 1676.32   74.35
   0   3 -14 1702.09   74.35
   0   3 -14 1631.01   74.33
   0  -1  13 1222.04   52.72
   0   1 -13 1125.58   52.70
   0  -1 -12    0.65    1.47
   0   1  12   -0.30    1.08
   0  -1 -12    1.93    1.38
   0   1  12    2.06    1.28
   0  -3 -11   11.49    1.78
   0   3  11    9.33    1.60
   0   3  11    9.98    1.61
   0  -3 -11   11.15    1.98
   0  -5 -10   48.59    3.57
   0   5  10   50.23    3.59
   0  -5 -10   50.68    3.45
   0   5  10   47.82    3.77
   0   7   9   74.51    5.04
   0  -7  -9   80.77    4.88
   0  -7  -9   82.91    5.24
   0   9   8   68.61    4.82
   0   9   8   68.63    4.86
   0  -9  -8   78.76    5.05
   0  -9  -8   69.97    4.69
   0  11   7  321.29   16.25
   0 -11  -7  339.40   16.20
   0 -11  -7  322.93   16.37
   0  13   6    0.84    1.65
   0 -13  -6    4.27    1.60
   0  13   6    3.50    2.50
   0  15   5  383.39   18.72
   0  12 -19   91.14    5.62
   0  10 -18   19.12    2.49
   0  10 -18   14.13    2.38
   0   8 -17  164.78    8.59
   0   8 -17  170.87    8.56
   0   8 -17  157.79    8.53
   0   6 -16   88.82    5.29
   0   6 -16   86.68    5.19
   0   6 -16   92.84    5.36
   0   4 -15  338.22   16.46
   0  -4  15  353.12   16.48
   0   4 -15  340.71   16.38
   0  -2  14   67.58    4.46
   0   2 -14   75.40    4.63
   0   2 -14   76.00    4.71
   0   0  13   -0.30    1.11
   0   0 -13    0.99    1.72
   0  -2 -12    5.61    1.52
   0  -2 -12    4.56    1.70
   0   2  12    3.81    1.37
   0   2  12    5.58    1.49
   0   4  11  465.53   22.70
   0  -4 -11  503.38   23.07
   0  -4 -11  492.18   22.69
   0  -6 -10  765.13   34.75
   0   6  10  763.43   35.14
   0  -6 -10  770.01   35.12
   0  -8  -9   54.58    4.44
   0   8   9   67.00    4.63
   0  -8  -9   69.39    4.52
   0  10   8    0.80    2.20
   0 -10  -8   -0.36    2.02
   0 -10  -8    1.27    2.03
   0 -12  -7    1.22    1.95
   0  12   7    0.43    1.65
   0 -12  -7    6.56    2.75
   0  12   7   -0.87    2.46
   0  14   6   92.84    5.89
   0  14   6  103.59    6.58
   0 -14  -6   84.50    5.83
   0  11 -19   88.74    5.24
   0  11 -19   75.16    5.10
   0   9 -18    3.22    1.94
   0   9 -18    1.80    1.92
   0   9 -18    1.93    1.72
   0   7 -17   37.88    3.27
   0   7 -17   41.22    3.18
   0   5 -16  131.14    7.53
   0   5 -16  137.00    7.43
   0  -5  16  153.02    7.70
   0   3 -15  263.59   12.87
   0   3 -15  256.14   12.85
   0  -3  15  260.45   12.81
   0  -1  14  648.10   30.47
   0   1 -14  681.00   30.62
   0   1  13   25.27    2.57
   0  -1 -13   28.71    2.53
   0  -1 -13   30.67    2.96
   0   1  13   28.14    2.69
   0   3  12  571.65   26.11
   0  -3 -12  553.43   26.26
   0   3  12  564.22   26.05
   0  -3 -12  554.04   25.90
   0   5  11  748.14   34.47
   0  -5 -11  754.98   34.44
   0   7  10  242.61   12.48
   0  -7 -10  253.28   12.50
   0  -7 -10  239.86   12.11
   0  -9  -9   23.05    2.75
   0  -9  -9   23.02    2.91
   0   9   9   18.43    2.68
   0   9   9   13.44    2.59
   0 -11  -8   98.86    6.70
   0 -11  -8  117.99    6.66
   0  11   8  101.63    6.72
   0  13   7    2.32    2.57
   0 -13  -7    8.54    2.96
   0  13   7    2.71    1.40
   0 -13  -7    4.38    1.64
   0  10 -19   36.80    3.31
   0  10 -19   31.71    3.18
   0   8 -18    1.20    1.85
   0   8 -18    0.29    1.78
   0   6 -17  104.22    6.11
   0   6 -17  112.99    6.34
   0  -6  17  111.30    6.36
   0   4 -16  250.64   13.02
   0  -4  16  272.91   13.13
   0   4 -16  269.43   13.02
   0  -2  15  661.08   30.73
   0   2 -15  675.40   30.80
   0   0  14   14.84    2.07
   0   0  14   17.54    2.11
   0   0 -14   18.05    2.51
   0   2  13  260.87   12.86
   0  -2 -13  252.45   12.66
   0   2  13  267.99   12.93
   0  -2 -13  254.35   13.05
   0  -4 -12  143.10    7.99
   0   4  12  153.12    8.12
   0  -4 -12  147.77    8.33
   0   6  11   55.91    4.13
   0  -6 -11   61.00    4.10
   0  -6 -11   59.80    4.33
   0   6  11   60.78    4.38
   0   8  10   13.62    2.53
   0  -8 -10   15.20    2.48
   0  -8 -10   15.97    2.68
   0 -10  -9    3.54    2.67
   0 -10  -9    5.18    2.61
   0  10   9    6.00    2.38
   0  12   8   22.47    2.62
   0  12   8   22.59    3.36
   0 -12  -8   27.86    3.64
   0 -12  -8   16.32    2.40
   0   9 -19   61.44    4.31
   0   7 -18  106.47    6.26
   0  -5  17  136.21    7.29
   0   5 -17  124.46    7.18
   0   5 -17  125.05    7.09
   0   3 -16  123.19    6.98
   0  -3  16  123.46    6.94
   0  -1  15   46.00    3.49
   0  -1  15   42.25    3.38
   0   1 -15   43.30    3.60
   0   1  14   39.36    3.19
   0   1  14   37.03    3.19
   0  -1 -14   41.78    3.58
   0  -3 -13  300.28   15.24
   0  -3 -13  311.94   14.92
   0   3  13  294.31   14.99
   0   3  13  318.68   15.16
   0  -5 -12  142.26    7.78
   0   5  12  132.54    7.66
   0   7  11    2.84    1.95
   0  -7 -11    3.68    1.98
   0  -7 -11    1.94    2.05
   0   9  10  128.92    7.43
   0  -9 -10  120.82    7.12
   0  -9 -10  132.69    7.59
   0   9  10  109.30    7.32
   0  11   9   98.75    6.72
   0 -11  -9  117.89    7.17
   0 -11  -9  101.98    6.37
   0  11   9  109.97    7.01
   0 -13  -8   96.82    6.11
   0  13   8   94.46    6.17
   0  10 -20   54.83    4.17
   0   8 -19  144.35    7.92
   0   6 -18   71.47    4.83
   0  -6  18   71.27    4.80
   0   4 -17   11.22    2.50
   0  -4  17   15.63    2.49
   0   2 -16    3.56    2.26
   0  -2  16    0.71    1.44
   0   0  15    7.88    1.64
   0   0  15    4.28    1.64
   0  -2 -14  539.53   25.68
   0  -2 -14  551.91   25.27
   0   2  14  573.58   25.60
   0   2  14  513.58   25.38
   0   4  13  579.86   28.44
   0  -4 -13  634.01   28.42
   0   4  13  620.58   28.53
   0   6  12  152.24    8.47
   0  -6 -12  144.09    8.32
   0   6  12  148.71    8.34
   0   8  11    1.72    2.53
   0  -8 -11    5.87    2.40
   0  -8 -11    5.02    2.36
   0  10  10  260.17   13.65
   0 -10 -10  271.63   13.45
   0 -10 -10  256.43   13.69
   0  12   9   37.94    3.59
   0 -12  -9   44.37    3.59
   0   7 -19  117.54    6.80
   0  -7  19  115.27    6.84
   0  -5  18  347.84   16.93
   0   3 -17    9.58    2.23
   0  -3  17    8.80    2.03
   0  -1  16    2.57    1.75
   0  -1  16    8.39    1.87
   0   1  15   56.46    4.12
   0   1  15   51.88    4.11
   0  -3 -14   36.05    3.28
   0   3  14   29.21    3.05
   0   3  14   40.74    3.36
   0  -5 -13  198.61    9.70
   0   5  13  158.34    9.39
   0  -7 -12  262.60   13.70
   0   7  12  270.44   13.65
   0   7  12  269.01   13.77
   0   9  11   25.80    3.44
   0  -9 -11   31.21    3.36
   0  -9 -11   31.95    3.55
   0 -11 -10   14.36    2.13
   0  11  10    9.42    3.03
   0  -8  20  125.34    7.36
   0  -6  19   30.84    3.23
   0  -4  18   84.53    5.48
   0  -2  17   18.19    2.42
   0  -2  17   16.38    2.37
   0   0  16    5.78    1.84
   0   0  16    8.43    1.92
   0   2  15    6.43    1.96
   0   2  15    9.01    2.11
   0   4  14   21.20    2.81
   0   4  14   21.71    2.74
   0  -4 -14   22.64    2.88
   0   6  13   50.34    4.18
   0  -6 -13   58.31    4.56
   0   8  12    6.88    2.81
   0  -8 -12    8.79    2.78
   0 -10 -11   28.41    3.71
   0  -9  21  188.56   10.15
   0  -7  20   32.05    3.32
   0  -5  19   64.01    4.57
   0  -3  18    2.65    1.71
   0  -3  18    2.35    2.01
   0  -1  17   49.79    3.78
   0  -1  17   42.21    3.70
   0   1  16   61.95    4.39
   0   1  16   53.47    4.25
   0   3  15  163.02    8.59
   0   3  15  150.62    8.44
   0  -3 -15  136.24    8.09
   0   5  14  292.36   14.43
   0  -5 -14  275.62   14.22
   0  -7 -13  164.83    9.40
   0   7  13  175.74    9.82
   0   7  13  181.55    9.72
   0  -9 -12    3.77    2.75
   0  -8  21   -0.83    2.04
   0  -6  20   10.23    2.36
   0  -6  20    5.58    2.00
   0  -4  19    9.64    2.25
   0  -4  19    6.07    2.16
   0  -2  18  297.16   14.76
   0  -2  18  290.23   14.73
   0   0  17    6.61    2.18
   0   0  17    6.12    2.17
   0   2  16   64.91    4.81
   0   2  16   66.12    4.80
   0   4  15  156.32    8.90
   0   4  15  155.74    8.88
   0  -4 -15  163.10    8.87
   0   6  14   88.94    5.74
   0  -6 -14   75.96    5.22
   0  -8 -13   25.70    2.83
   0  -7  21    9.30    2.42
   0  -5  20   12.51    2.32
   0  -5  20    8.37    2.37
   0  -3  19   38.87    3.66
   0  -3  19   42.94    3.74
   0  -1  18   92.29    6.08
   0  -1  18  104.11    6.26
   0   1  17  508.90   23.91
   0   1  17  493.45   23.91
   0   3  16    7.06    2.30
   0   3  16    4.06    2.08
   0   5  15  162.29    9.88
   0   5  15  185.97   10.02
   0  -5 -15  190.01    9.71
   0  -7 -14  206.73   11.01
   0  -6  21   15.95    2.67
   0  -6  21   15.82    2.45
   0  -4  20   20.92    2.81
   0  -4  20   18.44    2.89
   0  -2  19  211.95   11.01
   0  -2  19  200.02   10.95
   0   0  18  350.13   17.06
   0   0  18  335.44   16.98
   0   2  17   42.84    3.80
   0   2  17   33.35    3.59
   0   4  16  265.50   13.57
   0   4  16  255.70   13.50
   0  -6 -15   40.25    3.48
   0  -5  21  130.74    7.52
   0  -5  21  118.51    7.26
   0  -3  20  166.71    9.24
   0  -3  20  166.22    9.31
   0  -1  19    2.24    2.17
   0  -1  19    6.21    2.36
   0   1  18    4.53    2.20
   0   1  18    1.39    2.10
  -1  -1  20   84.85    5.86
  -1  -1  20   91.61    5.94
  -1  -3  21    1.70    1.91
  -1  -3  21    1.69    1.94
  -1   2  18    0.97    2.08
  -1   2  18    1.34    2.18
  -1   0  19    2.77    2.12
  -1   0  19    1.34    2.15
  -1  -2  20    3.75    1.99
  -1  -2  20   -0.85    2.04
  -1  -2  20    5.19    2.23
  -1  -4  21   41.23    3.66
  -1  -4  21   34.36    3.40
  -1   5  16   42.13    3.97
  -1   3  17   26.77    3.27
  -1   3  17   34.00    3.49
  -1   3  17   31.05    3.39
  -1   1  18   30.65    3.42
  -1   1  18   34.41    3.36
  -1   1  18   30.06    3.43
  -1  -1  19   50.11    4.16
  -1  -1  19   47.94    4.21
  -1  -1  19   53.36    4.14
  -1  -3  20   18.27    2.52
  -1  -3  20   20.14    2.72
  -1  -3  20   12.83    2.39
  -1  -5  21   33.31    3.24
  -1   6  15   36.31    3.76
  -1   6  15   35.54    3.68
  -1   4  16    2.65    1.99
  -1   4  16    2.31    1.98
  -1   4  16    2.91    2.21
  -1   2  17   22.46    3.04
  -1   2  17   25.21    3.03
  -1   0  18  169.08    9.50
  -1   0  18  177.91    9.49
  -1  -2  19   35.25    3.51
  -1  -2  19   36.86    3.58
  -1  -2  19   41.52    3.61
  -1  -4  20  300.94   15.55
  -1  -4  20  319.32   15.61
  -1  -4  20  329.86   15.70
   1  -7 -14   87.35    5.87
  -1   7  14  110.46    6.53
  -1   5  15   51.50    4.48
  -1   5  15   66.26    4.85
  -1   5  15   67.00    4.75
  -1   3  16  224.31   12.02
  -1   3  16  241.87   12.27
  -1   1  17  694.69   32.19
  -1   1  17  690.44   32.21
  -1  -1  18  288.20   15.08
  -1  -1  18  321.56   15.17
  -1  -3  19  259.15   12.74
  -1  -3  19  239.49   12.58
  -1  -5  20   20.86    2.53
  -1  -5  20   21.70    2.77
  -1   8  13  153.27    8.92
  -1   8  13  147.55    8.98
   1  -8 -13  163.36    9.08
  -1   6  14   17.83    2.68
   1  -6 -14   10.47    1.91
  -1   6  14   12.77    2.45
  -1   4  15   14.36    2.42
  -1   4  15    7.46    2.15
  -1   2  16   77.15    5.39
  -1   2  16   93.30    5.73
  -1   0  17   12.85    2.23
  -1   0  17    9.41    2.14
  -1  -2  18    8.86    2.06
  -1  -2  18   15.36    2.31
  -1  -4  19   22.14    2.67
  -1  -4  19   29.49    3.01
  -1  -4  19   24.97    2.76
  -1  -6  20  240.70   11.80
  -1  -6  20  220.41   11.55
  -1   9  12  134.29    8.47
  -1   9  12  151.00    8.43
   1  -9 -12  139.52    8.45
   1  -7 -13    8.62    2.63
  -1   7  13    3.08    1.93
  -1   5  14  130.69    7.65
  -1   5  14  130.94    7.63
  -1   3  15  281.68   14.08
  -1   3  15  280.28   14.15
  -1   1  16  239.38   12.38
  -1   1  16  246.79   12.36
  -1  -1  17  620.35   27.75
  -1  -1  17  571.18   27.70
  -1  -3  18   35.11    3.22
  -1  -3  18   38.51    3.28
  -1  -5  19  533.54   25.17
  -1  -5  19  563.29   25.34
  -1  -5  19  524.32   25.14
  -1  -7  20  183.94    9.70
   1 -12 -10   19.75    2.53
  -1  10  11  800.92   37.66
  -1  10  11  806.36   37.82
   1 -10 -11  830.97   37.85
   1  -8 -12  260.50   13.40
  -1   8  12  250.43   13.41
  -1   8  12  259.85   13.28
   1  -6 -13   50.58    4.47
  -1   6  13   53.63    4.18
  -1   4  14  104.31    6.24
  -1   4  14  101.31    6.28
  -1   2  15  223.22   11.70
  -1   2  15  233.04   11.68
  -1   0  16 1129.07   51.73
  -1   0  16 1160.73   51.71
  -1  -2  17  700.03   31.53
  -1  -2  17  668.13   31.47
  -1  -4  18   43.50    3.51
  -1  -4  18   46.69    3.50
  -1  -6  19   42.32    3.40
  -1  -6  19   41.52    3.26
  -1  -8  20    4.13    1.76
   1 -11 -10  145.02    7.91
   1 -11 -10  135.77    8.49
  -1  11  10  126.88    8.24
  -1   9  11  382.13   17.45
   1  -9 -11  352.86   17.48
  -1   7  12    1.24    1.70
   1  -7 -12   -0.83    2.18
  -1   5  13   30.06    2.87
  -1   5  13   23.02    2.78
   1  -5 -13   31.30    3.34
  -1   3  14  362.59   17.20
  -1   3  14  345.87   17.22
  -1   1  15   13.46    2.03
  -1   1  15   11.90    1.94
  -1  -1  16  372.19   18.09
  -1  -1  16  384.25   18.13
  -1  -3  17   11.43    1.87
  -1  -3  17   11.52    1.96
  -1  -5  18  133.60    7.51
  -1  -5  18  148.02    7.75
  -1  -7  19  394.66   18.08
  -1  -7  19  361.88   17.80
   1 -12  -9   11.70    3.01
  -1  12   9    5.83    2.91
   1 -12  -9   10.51    1.97
   1 -10 -10   76.72    5.63
   1 -10 -10   79.39    5.45
  -1  10  10   71.77    5.52
  -1   8  11    8.42    2.43
   1  -8 -11   10.58    2.55
  -1   8  11   11.17    2.31
  -1   8  11   12.93    2.62
  -1   6  12    1.54    1.57
   1  -6 -12    0.77    1.98
  -1   4  13  357.38   17.50
  -1   4  13  370.99   17.50
   1  -4 -13  353.49   17.38
  -1   2  14  238.06   12.07
  -1   2  14  240.28   12.02
  -1   0  15  361.08   17.43
  -1   0  15  364.00   17.37
  -1  -2  16   38.00    3.27
  -1  -2  16   45.01    3.37
  -1  -4  17   53.84    3.74
  -1  -4  17   44.41    3.58
  -1  -6  18 1065.08   50.00
  -1  -6  18 1203.16   50.34
  -1  -6  18 1094.04   50.11
  -1  -8  19  848.57   38.60
   1 -13  -8   -0.46    1.29
  -1  13   8    2.88    1.48
  -1  11   9   13.83    2.86
   1 -11  -9    7.16    2.84
   1 -11  -9   14.69    2.62
   1  -9 -10  113.65    6.78
  -1   9  10  107.03    6.48
   1  -9 -10  102.55    6.40
  -1   9  10   94.69    6.48
  -1   7  11   69.44    5.07
   1  -7 -11   76.67    5.15
  -1   7  11   77.77    5.01
  -1   5  12    8.64    1.88
   1  -5 -12    7.44    2.23
  -1   5  12    7.52    1.78
  -1   3  13  248.30   12.63
  -1   3  13  260.85   12.76
  -1   1  14  239.50   12.30
  -1   1  14  253.90   12.33
  -1  -1  15  666.99   29.80
  -1  -1  15  627.96   29.75
  -1  -3  16    0.61    1.36
  -1  -3  16    0.30    1.33
  -1  -5  17   61.40    4.07
  -1  -5  17   60.17    3.99
  -1  -7  18  249.89   12.62
  -1  -7  18  276.52   12.97
   1 -14  -7   53.07    4.34
  -1  14   7   65.08    4.56
  -1  12   8    9.59    2.64
   1 -12  -8   11.53    2.03
  -1  12   8   17.65    2.93
   1 -12  -8   11.71    2.87
   1 -10  -9    7.10    2.59
   1 -10  -9    7.20    2.34
  -1  10   9    6.10    2.09
  -1   8  10    1.96    1.91
  -1   8  10    1.55    1.55
   1  -8 -10    5.34    1.99
   1  -8 -10    4.02    2.09
  -1   8  10    5.01    1.99
  -1   6  11   49.68    3.73
   1  -6 -11   50.14    3.94
  -1   4  12  162.41    8.63
   1  -4 -12  173.37    8.72
  -1   4  12  149.74    8.49
  -1   2  13   49.75    3.67
  -1   2  13   54.38    3.69
  -1   0  14    8.42    1.62
  -1   0  14    4.38    1.39
  -1  -2  15    0.59    1.27
  -1  -2  15    2.37    1.36
  -1  -4  16   33.92    2.81
  -1  -4  16   34.05    2.73
  -1  -6  17   36.25    3.00
  -1  15   6    0.93    1.28
  -1  13   7  138.92    8.05
  -1  13   7  142.55    8.33
   1 -13  -7  141.61    8.10
   1 -11  -8  298.63   15.22
   1 -11  -8  296.78   14.98
  -1  11   8  300.91   15.11
   1  -9  -9    3.14    1.90
  -1   9   9   10.30    2.28
   1  -9  -9    9.48    2.58
   1  -7 -10  410.02   19.15
  -1   7  10  381.58   18.93
  -1   7  10  372.43   18.99
   1  -7 -10  421.91   18.87
  -1   5  11  168.03    8.95
   1  -5 -11  173.85    9.10
   1  -3 -12    5.07    1.75
  -1   3  12    6.77    1.52
  -1   3  12    3.90    1.49
  -1   1  13  129.14    7.22
  -1   1  13  140.58    7.29
  -1  -1  14   68.21    4.22
  -1  -1  14   65.36    4.19
  -1  -3  15    2.25    1.30
  -1  -3  15    1.66    1.16
  -1  -5  16  232.25   11.48
  -1  -7  17  656.13   29.77
   1   9 -18  672.85   30.64
   1 -14  -6  133.30    8.21
  -1  14   6  138.26    7.85
   1 -14  -6  130.56    8.17
  -1  14   6  138.79    8.19
  -1  12   7  804.06   37.08
  -1  12   7  823.74   37.13
   1 -12  -7  778.80   36.97
   1 -10  -8   64.32    4.70
  -1  10   8   56.93    4.50
   1 -10  -8   67.16    4.65
  -1   8   9   24.05    2.84
  -1   8   9   29.12    2.75
   1  -8  -9   16.74    2.96
   1  -8  -9   21.15    2.81
  -1   6  10  273.22   13.71
   1  -6 -10  269.72   13.50
   1  -6 -10  299.57   13.95
   1  -4 -11  200.22    9.48
  -1   4  11  174.04    9.25
  -1   4  11  170.26    9.29
  -1   2  12   54.29    3.79
  -1   2  12   61.58    3.87
  -1   0  13   99.04    5.63
  -1   0  13   99.97    5.63
  -1  -2  14  283.37   13.03
  -1  -2  14  290.34   13.72
  -1  -2  14  282.48   13.69
  -1  -4  15  341.79   15.27
  -1  -4  15  307.29   14.61
  -1  -6  16  344.09   16.31
   1   8 -17   25.03    2.41
   1  10 -18   82.38    4.89
  -1  15   5   15.25    2.23
   1 -15  -5   13.13    2.98
   1 -15  -5   17.41    2.82
  -1  15   5   16.12    3.13
  -1  13   6   11.27    2.82
   1 -13  -6   13.97    2.74
  -1  13   6   12.20    2.70
   1 -13  -6   14.68    3.10
  -1  11   7   91.98    5.79
   1 -11  -7   93.46    5.72
  -1  11   7   78.09    5.57
  -1   9   8  144.89    7.91
   1  -9  -8  133.52    7.69
   1  -9  -8  137.80    7.90
  -1   7   9  453.35   21.77
  -1   7   9  469.93   21.90
   1  -7  -9  482.59   21.99
   1  -7  -9  453.17   21.65
  -1   5  10  353.29   17.12
   1  -5 -10  366.16   17.22
   1  -3 -11  575.15   25.98
  -1   3  11  542.00   25.91
  -1   3  11  574.95   26.05
  -1   1  12    0.53    1.12
  -1   1  12    1.41    1.14
  -1  -1  13    4.14    1.22
  -1  -1  13    2.39    1.15
  -1  -3  14  821.46   36.94
  -1  -3  14  848.96   37.56
  -1  -5  15    6.45    1.35
  -1  -5  15    7.22    1.15
   1   7 -16   14.45    1.92
   1   7 -16   11.87    1.74
  -1  -7  16   10.75    1.38
   1   9 -17    2.16    1.57
  -1  -9  17    3.62    1.20
   1 -14  -5  607.60   28.56
   1 -14  -5  607.85   27.92
  -1  14   5  627.46   28.32
   1 -14  -5  598.91   28.39
  -1  14   5  560.18   28.21
  -1  12   6  826.43   38.22
   1 -12  -6  825.33   37.82
   1 -12  -6  866.35   38.34
  -1  12   6  813.99   38.22
   1 -10  -7   20.34    2.65
  -1  10   7   16.54    2.48
   1 -10  -7   22.96    2.73
   1  -8  -8  323.16   15.63
   1  -8  -8  351.31   16.02
  -1   8   8  301.40   15.64
   1  -6  -9  799.89   35.84
   1  -6  -9  792.21   36.08
  -1   6   9  778.79   35.94
  -1   4  10   76.51    4.72
   1  -4 -10   87.89    4.95
  -1   4  10   77.80    4.78
  -1   2  11  163.11    8.32
   1  -2 -11  164.98    8.33
  -1   2  11  159.63    8.35
  -1   0  12   65.40    4.02
  -1   0  12   68.34    4.10
  -1  -2  13   77.54    4.12
  -1  -2  13   82.86    4.64
  -1  -2  13   84.23    4.66
  -1  -4  14   59.98    3.37
  -1  -4  14   64.06    3.84
  -1  -6  15  756.42   33.50
   1   6 -15  734.20   33.69
   1   6 -15  782.24   33.81
  -1  -6  15  722.39   33.42
   1   8 -16   35.36    2.84
   1   8 -16   34.47    2.75
  -1  -8  16   38.60    2.69
   1   8 -16   40.42    2.86
   1  10 -17    1.62    1.44
   1  10 -17    0.96    1.50
  -1 -10  17   -0.27    1.21
  -1 -12  18   16.13    2.18
  -1  15   4  324.65   16.15
   1 -15  -4  303.77   16.14
   1 -15  -4  337.04   16.45
  -1  15   4  319.30   15.95
   1 -15  -4  316.61   15.86
   1 -13  -5  261.10   13.10
  -1  13   5  267.53   13.42
   1 -13  -5  282.16   13.78
   1 -13  -5  254.95   13.48
  -1  13   5  256.71   13.50
  -1  11   6  156.49    8.35
   1 -11  -6  143.19    7.80
   1 -11  -6  152.34    8.28
  -1  11   6  144.96    8.23
   1  -9  -7   23.38    2.77
   1  -9  -7   24.34    2.58
  -1   9   7   25.51    2.79
   1  -7  -8   10.34    1.98
  -1   7   8    6.72    1.69
   1  -7  -8    5.94    2.12
   1  -5  -9  150.97    7.98
  -1   5   9  158.10    8.10
   1  -5  -9  159.63    8.22
  -1   3  10   31.48    2.54
  -1   3  10   28.34    2.58
  -1   1  11  736.46   35.34
  -1   1  11  792.34   35.36
  -1   1  11  799.48   34.74
  -1  -1  12    5.76    1.20
  -1  -1  12    5.28    1.01
  -1  -1  12    6.79    1.30
  -1  -3  13    3.89    0.80
  -1  -3  13   -0.23    1.11
  -1  -5  14  987.44   43.10
   1   5 -14  940.92   43.39
  -1  -7  15   33.77    2.23
   1   7 -15   29.00    2.57
  -1  -7  15   34.21    2.41
   1   7 -15   34.64    2.59
   1   7 -15   35.23    2.61
  -1  -7  15   35.87    2.31
  -1  -9  16    3.42    1.22
   1   9 -16    5.21    1.59
   1   9 -16    5.72    1.55
   1  11 -17    5.69    1.60
  -1 -11  17    4.05    1.45
  -1 -13  18   19.20    2.41
   1 -16  -3  131.29    8.28
  -1  16   3  149.19    8.38
   1 -16  -3  138.96    8.41
   1 -16  -3  129.87    7.66
  -1  14   4   93.43    6.30
   1 -14  -4  100.88    6.60
   1 -14  -4  115.86    6.37
  -1  14   4   97.51    6.50
   1 -14  -4  100.97    6.63
   1 -12  -5   39.43    3.66
   1 -12  -5   37.99    3.54
  -1  12   5   49.82    3.85
  -1  12   5   53.49    3.97
   1 -12  -5   42.90    3.43
  -1  10   6   39.55    3.30
  -1  10   6   31.23    3.02
   1 -10  -6   37.12    2.88
   1 -10  -6   34.98    3.27
   1  -8  -7  264.84   13.03
   1  -8  -7  267.84   13.24
  -1   6   8  551.88   26.48
   1  -6  -8  571.29   26.39
  -1   6   8  584.24   26.52
   1  -6  -8  600.62   26.69
   1  -4  -9  752.14   34.60
  -1   4   9  780.06   34.00
  -1   4   9  742.61   34.54
  -1   2  10  390.93   18.65
  -1   2  10  404.17   18.11
  -1   2  10  408.09   18.76
   1  -2 -10  403.45   18.71
  -1   0  11    6.08    1.27
  -1   0  11    7.54    0.89
  -1   0  11   10.45    1.17
  -1   0  11    9.39    1.39
  -1  -2  12   71.23    3.72
  -1  -2  12   66.55    4.01
  -1  -2  12   71.14    3.69
  -1  -4  13   11.91    1.50
  -1  -4  13   14.64    1.25
  -1  -4  13   10.92    1.15
   1   4 -13    9.01    1.61
   1   6 -14   56.08    3.47
  -1  -6  14   62.52    3.36
   1   6 -14   52.09    3.52
   1   6 -14   56.64    3.51
  -1  -6  14   56.90    3.35
  -1  -8  15  186.90    9.17
   1   8 -15  194.21    9.35
   1   8 -15  193.70    9.30
  -1  -8  15  181.32    9.00
   1   8 -15  196.64    9.39
  -1  -8  15  196.08    9.41
  -1 -10  16   27.16    2.42
   1  10 -16   26.22    2.36
   1  10 -16   31.25    2.52
  -1 -12  17    6.29    1.74
  -1 -14  18   77.89    5.06
  -1 -16  19  146.04    8.31
   1 -17  -2  248.47   12.80
  -1  15   3  449.59   21.07
  -1  15   3  447.08   21.34
   1 -15  -3  425.15   21.02
   1 -15  -3  437.00   21.45
   1 -15  -3  443.25   21.46
  -1  13   4  294.41   13.91
   1 -13  -4  288.33   14.11
   1 -13  -4  263.74   13.60
  -1  13   4  291.69   14.02
   1 -13  -4  249.63   13.93
   1 -11  -5  132.88    7.40
  -1  11   5  135.43    7.38
   1 -11  -5  127.72    7.00
  -1  11   5  129.82    7.35
   1 -11  -5  125.49    7.41
   1  -9  -6   19.59    2.39
   1  -9  -6   18.94    2.04
  -1   9   6   21.82    2.38
  -1   7   7 1845.41   80.84
   1  -7  -7 1834.62   80.72
   1  -7  -7 1769.83   80.89
   1  -5  -8  807.47   35.51
   1  -5  -8  774.55   35.27
  -1   5   8  773.45   35.37
  -1   5   8  777.86   34.84
  -1   3   9  142.97    6.67
  -1   3   9  136.34    7.14
   1  -3  -9  133.57    7.19
  -1   3   9  141.51    7.23
  -1   1  10  137.89    6.81
  -1   1  10  122.92    6.36
  -1   1  10  130.97    6.68
  -1   1  10  127.32    6.16
   1  -1 -10  137.00    6.71
  -1  -1  11    4.31    1.04
  -1  -1  11    3.15    0.96
  -1  -1  11    5.35    0.86
  -1  -3  12 1219.77   54.14
  -1  -3  12 1202.68   54.49
  -1  -3  12 1242.97   54.16
  -1  -5  13    6.92    1.02
   1   5 -13    4.08    1.21
   1   5 -13    6.60    1.31
  -1  -5  13    6.71    1.01
  -1  -5  13    5.07    0.82
  -1  -7  14  107.14    5.44
   1   7 -14  107.63    5.70
   1   7 -14  105.97    5.65
  -1  -7  14  105.40    5.50
  -1  -7  14  106.29    5.64
   1   7 -14  113.78    5.70
   1   9 -15  137.24    7.20
   1   9 -15  150.98    7.17
   1   9 -15  135.31    7.23
  -1  -9  15  145.78    7.14
  -1  -9  15  142.19    7.35
   1  11 -16   31.12    2.51
  -1 -11  16   23.40    2.44
   1  11 -16   27.55    2.35
  -1 -13  17    5.45    1.75
  -1 -15  18  104.71    6.39
  -1 -17  19  106.02    6.68
   1 -16  -2    9.27    3.04
  -1  16   2   18.41    3.17
   1 -16  -2   11.33    2.29
   1 -16  -2   12.00    2.76
  -1  14   3    8.12    2.42
   1 -14  -3    9.03    2.67
   1 -14  -3    9.96    2.43
   1 -14  -3    2.09    2.20
  -1  14   3    9.91    2.72
   1 -12  -4  235.76   12.49
  -1  12   4  250.22   12.44
   1 -12  -4  249.81   12.66
   1 -12  -4  250.70   12.21
  -1  12   4  245.29   12.46
   1 -10  -5    2.75    1.41
   1 -10  -5    0.65    1.63
  -1  10   5    4.15    1.68
  -1  10   5    2.54    1.73
   1  -8  -6    9.24    1.96
   1  -8  -6    7.92    1.42
   1  -8  -6    7.50    1.66
   1  -6  -7   73.07    4.26
   1  -6  -7   66.52    4.04
  -1   6   7   57.78    3.99
  -1   6   7   66.95    4.03
  -1   4   8  299.92   13.53
   1  -4  -8  295.79   13.91
   1  -4  -8  289.54   14.10
  -1   4   8  293.58   14.00
   1  -2  -9  198.17   10.05
  -1   2   9  210.28   10.10
  -1   2   9  210.61   10.03
  -1   2   9  201.88    9.79
  -1   2   9  212.03    9.58
  -1   0  10    4.02    0.82
  -1   0  10    2.95    0.94
   1   0 -10    4.57    1.26
  -1   0  10    5.01    1.01
  -1   0  10    4.71    0.72
  -1  -2  11    8.63    1.18
  -1  -2  11    9.49    1.05
  -1  -4  12  349.53   16.17
  -1  -4  12  348.61   16.10
   1   4 -12  369.51   16.49
   1   4 -12  355.49   16.38
  -1  -6  13  441.96   19.86
  -1  -6  13  418.65   19.87
  -1  -6  13  439.49   19.80
   1   6 -13  442.28   20.02
  -1  -6  13  429.54   19.96
  -1  -6  13  448.64   19.71
  -1  -8  14   15.64    1.25
   1   8 -14   16.85    1.64
  -1  -8  14   15.86    1.48
   1   8 -14   14.44    1.61
   1   8 -14   17.34    1.74
  -1  -8  14   15.32    1.37
  -1  -8  14   15.32    1.64
  -1  -8  14   11.47    1.22
  -1 -10  15  335.93   15.89
   1  10 -15  324.62   15.54
   1  10 -15  333.36   15.62
  -1 -10  15  344.01   15.61
  -1 -12  16  107.54    6.22
   1  12 -16  111.13    5.93
  -1 -14  17   78.89    5.13
  -1 -16  18   23.16    2.96
   1 -17  -1    7.19    2.84
   1 -17  -1    2.61    1.61
  -1  17   1    7.60    2.92
   1 -17  -1    3.07    2.20
   1 -15  -2   98.45    6.31
   1 -15  -2  113.90    6.86
   1 -15  -2  100.51    6.52
  -1  15   2  102.62    6.49
  -1  15   2   95.23    6.16
   1 -13  -3   10.63    2.21
  -1  13   3   12.21    2.41
   1 -13  -3   12.96    2.22
   1 -13  -3   13.07    2.64
  -1  11   4  207.52   10.80
   1 -11  -4  211.17   10.57
   1 -11  -4  222.19   11.04
  -1  11   4  202.08   10.72
   1 -11  -4  221.09   10.94
  -1   9   5   63.94    4.24
   1  -9  -5   64.79    4.01
   1  -9  -5   69.85    4.33
  -1   9   5   65.35    4.25
   1  -7  -6   38.36    2.55
  -1   7   6   33.33    2.74
   1  -7  -6   37.47    2.79
   1  -7  -6   35.25    2.86
   1  -5  -7 1232.48   54.01
  -1   5   7 1168.72   54.04
  -1   5   7 1199.38   53.62
   1  -5  -7 1261.57   54.22
  -1   3   8    7.70    0.99
   1  -3  -8   13.27    1.75
  -1   3   8   13.24    1.56
  -1   3   8   10.65    1.56
  -1   1   9 1271.42   55.23
  -1   1   9 1179.39   55.23
   1  -1  -9 1220.58   55.40
  -1   1   9 1229.91   54.78
  -1   1   9 1268.62   54.98
   1  -1  -9 1280.86   55.23
   1   1 -10 1003.72   44.50
  -1  -1  10  981.39   44.07
  -1  -1  10 1003.68   44.35
  -1  -3  11  535.31   24.37
  -1  -3  11  540.38   24.37
  -1  -3  11  547.86   24.63
   1   3 -11  555.11   24.69
   1   5 -12  326.62   15.40
  -1  -5  12  324.31   15.27
  -1  -5  12  327.60   15.14
  -1  -5  12  333.98   15.32
   1   5 -12  354.30   15.50
   1   5 -12  320.49   15.38
  -1  -5  12  349.79   15.29
   1   7 -13    0.54    1.04
  -1  -7  13    1.40    0.92
  -1  -7  13    5.16    0.90
   1   7 -13    4.58    1.11
   1   7 -13   -0.35    0.98
  -1  -7  13    1.86    0.82
  -1  -7  13   -0.29    0.82
  -1  -7  13    0.52    0.66
  -1  -9  14 1408.36   60.04
  -1  -9  14 1400.07   60.29
   1   9 -14 1356.31   60.01
   1   9 -14 1316.48   59.94
  -1  -9  14 1304.47   59.72
   1   9 -14 1361.85   59.86
   1  11 -15  433.78   19.87
   1  11 -15  431.38   19.81
  -1 -11  15  438.39   20.26
  -1 -11  15  424.48   19.93
  -1 -13  16   19.89    2.42
  -1 -15  17  156.40    8.69
  -1 -17  18   16.54    2.91
   1 -18   0  249.83   13.54
   1 -18   0  283.40   14.06
  -1  16   1   91.15    6.27
   1 -16  -1   93.65    6.48
   1 -16  -1  103.76    6.50
   1 -16  -1   99.77    6.22
   1 -14  -2  152.52    8.13
   1 -14  -2  139.93    8.25
   1 -14  -2  142.77    8.21
  -1  14   2  148.86    8.01
  -1  14   2  141.16    8.13
   1 -12  -3   32.21    2.93
  -1  12   3   36.62    3.17
  -1  12   3   41.40    3.15
   1 -12  -3   29.98    2.98
   1 -12  -3   31.17    3.20
   1 -10  -4   78.22    4.62
  -1  10   4   77.98    4.82
   1 -10  -4   79.80    4.94
   1 -10  -4   81.81    4.92
  -1  10   4   75.92    4.76
   1  -8  -5   62.93    4.25
   1  -8  -5   77.26    4.12
  -1   6   6 1764.02   72.87
   1  -6  -6 1681.07   73.20
   1  -6  -6 1676.47   72.90
  -1   6   6 1660.14   73.25
   1  -6  -6 1713.63   73.37
   1  -4  -7 1117.23   49.82
  -1   4   7 1090.72   49.88
   1  -4  -7 1174.58   50.04
  -1   4   7 1108.76   49.49
  -1   2   8  350.04   16.41
  -1   2   8  347.84   16.62
  -1   2   8  363.71   16.20
   1  -2  -8  367.88   16.65
  -1   2   8  366.76   16.62
  -1   0   9 1064.17   45.79
  -1   0   9  994.87   46.02
  -1   0   9 1080.69   46.03
   1   0  -9  976.07   46.12
  -1  -2  10  814.44   36.35
  -1  -2  10  820.94   36.44
  -1  -2  10  823.48   36.27
  -1  -2  10  816.55   36.40
  -1  -2  10  823.83   36.20
   1   2 -10  788.85   36.49
  -1  -2  10  808.32   36.33
  -1  -4  11  621.18   26.73
   1   4 -11  595.16   26.79
  -1  -4  11  573.10   26.67
  -1  -4  11  592.26   26.74
  -1  -4  11  585.90   26.58
   1   4 -11  624.73   26.89
  -1  -4  11  584.30   26.67
   1   6 -12  908.97   40.53
   1   6 -12  925.22   40.56
  -1  -6  12  912.66   40.29
   1   6 -12  907.00   40.53
  -1  -6  12  915.65   40.34
  -1  -6  12  886.09   40.43
  -1  -6  12  908.94   40.51
  -1  -6  12  919.35   40.62
  -1  -6  12  903.07   40.42
   1   8 -13  168.68    8.18
  -1  -8  13  169.05    8.04
  -1  -8  13  165.52    7.85
  -1  -8  13  169.56    8.39
  -1  -8  13  162.72    7.83
   1   8 -13  175.21    8.24
   1   8 -13  170.63    8.11
  -1  -8  13  172.30    8.21
   1  10 -14    0.71    0.94
   1  10 -14    3.05    1.16
  -1 -10  14    3.22    1.26
  -1 -10  14    2.31    1.06
   1  10 -14    3.42    1.13
   1  12 -15   10.67    1.61
  -1 -12  15   11.45    1.89
  -1 -12  15   15.19    1.68
  -1 -14  16   10.76    2.13
  -1 -16  17  157.20    8.93
   1 -17   0   21.58    3.29
   1 -17   0   23.25    2.60
  -1  17   0   15.42    3.02
   1 -15  -1   62.68    4.73
   1 -15  -1   61.76    4.71
  -1  15   1   73.36    4.67
   1 -15  -1   71.90    5.06
  -1  15   1   55.33    4.54
   1 -13  -2   38.10    3.17
  -1  13   2   31.99    3.05
  -1  13   2   31.62    2.85
   1 -13  -2   27.80    2.93
   1 -13  -2   30.28    3.21
  -1  11   3   95.44    5.53
   1 -11  -3   91.26    5.57
  -1  11   3   90.54    5.39
   1 -11  -3   92.74    5.56
   1 -11  -3   89.53    5.29
   1  -9  -4  106.72    5.73
  -1   9   4  107.93    5.89
   1  -9  -4  100.85    5.96
   1  -9  -4  107.08    5.98
  -1   9   4  105.27    5.85
  -1   7   5  466.86   21.28
   1  -7  -5  474.84   21.32
   1  -7  -5  446.59   21.02
  -1   5   6  532.78   23.10
   1  -5  -6  551.88   23.61
  -1   5   6  489.13   23.38
   1  -5  -6  519.39   23.39
  -1   5   6  472.51   23.39
   1  -3  -7  129.81    6.21
  -1   3   7  112.17    6.20
  -1   3   7  120.07    6.20
  -1   3   7  120.24    6.08
   1  -3  -7  128.74    6.33
  -1   3   7  126.73    5.91
  -1   1   8   36.23    2.44
   1  -1  -8   37.57    2.47
   1  -1  -8   44.26    2.71
  -1   1   8   33.74    2.11
  -1   1   8   42.05    2.41
  -1   1   8   42.94    2.36
  -1   1   8   43.66    2.44
  -1   1   8   35.62    2.38
  -1  -1   9  936.99   41.72
  -1  -1   9  959.51   41.61
  -1  -1   9  940.66   41.66
  -1  -1   9  937.98   41.61
  -1  -1   9  939.60   41.50
  -1  -1   9  914.52   41.56
   1   1  -9  887.95   41.78
  -1  -1   9  969.18   41.72
   1   3 -10  215.75   10.17
  -1  -3  10  229.34   10.16
  -1  -3  10  212.93   10.03
  -1  -3  10  216.52   10.15
  -1  -3  10  209.57   10.10
  -1  -3  10  212.07   10.01
   1   3 -10  220.71   10.27
  -1  -5  11  352.44   15.15
   1   5 -11  358.70   15.38
  -1  -5  11  322.81   15.29
   1   5 -11  337.34   15.33
  -1  -5  11  324.90   15.16
   1   5 -11  328.33   15.30
  -1  -5  11  326.08   15.20
  -1  -5  11  320.05   15.25
  -1  -7  12 1891.60   84.08
  -1  -7  12 1928.67   83.67
  -1  -7  12 1882.46   83.76
   1   7 -12 1974.69   83.86
  -1  -7  12 1871.25   83.61
  -1  -7  12 1918.58   83.93
  -1  -7  12 1980.38   83.82
   1   7 -12 1889.05   83.92
  -1  -7  12 1840.33   83.64
   1   7 -12 1872.26   83.87
  -1  -9  13 1097.31   49.14
  -1  -9  13 1058.44   48.30
  -1  -9  13 1112.72   48.91
  -1  -9  13 1138.55   48.66
   1   9 -13 1109.57   48.82
   1   9 -13 1107.40   48.78
   1   9 -13 1113.13   48.64
   1  11 -14  604.38   27.71
  -1 -11  14  616.91   28.15
  -1 -11  14  617.40   27.87
   1  13 -15    7.54    1.67
  -1 -13  15    6.95    1.48
  -1 -15  16    8.83    2.12
  -1 -17  17  118.32    7.28
  -1  18  -1  165.23    9.33
   1 -18   1  159.50    9.36
   1 -16   0   92.23    6.19
  -1  16   0   95.39    6.24
   1 -16   0  105.49    6.47
  -1  14   1  268.65   13.36
   1 -14  -1  260.41   13.50
   1 -14  -1  258.27   13.34
   1 -14  -1  262.23   13.54
  -1  14   1  279.48   13.13
   1 -12  -2  295.40   14.84
   1 -12  -2  305.04   14.65
   1 -12  -2  300.41   14.85
  -1  12   2  309.74   14.56
  -1  12   2  298.55   14.68
   1 -10  -3   61.05    3.97
  -1  10   3   61.63    3.83
   1 -10  -3   55.22    3.71
   1 -10  -3   53.99    3.84
  -1  10   3   60.51    3.87
  -1   8   4   77.38    4.52
   1  -8  -4   80.13    4.55
   1  -8  -4   71.64    4.26
   1  -6  -5  275.51   12.67
  -1   6   5  282.01   12.93
   1  -6  -5  266.56   12.86
  -1   6   5  266.82   12.57
   1  -6  -5  270.07   13.01
  -1   4   6 1494.28   67.37
  -1   4   6 1516.57   67.08
  -1   4   6 1469.25   67.25
   1  -4  -6 1567.95   67.53
   1  -4  -6 1582.34   67.39
  -1   2   7  614.15   28.43
  -1   2   7  641.43   28.08
   1  -2  -7  644.46   28.47
  -1   2   7  610.48   28.35
  -1   2   7  629.75   28.30
  -1   2   7  643.06   28.26
  -1   0   8 1717.21   74.25
  -1   0   8 1736.05   74.26
  -1   0   8 1665.45   74.28
  -1   0   8 1707.50   74.18
  -1   0   8 1666.99   74.16
   1   0  -8 1615.90   74.38
  -1   0   8 1647.79   74.06
  -1   0   8 1700.36   74.31
   1   2  -9 4757.14  202.96
   1   2  -9 4370.03  202.92
  -1  -2   9 4573.10  202.87
  -1  -2   9 4623.42  202.74
  -1  -2   9 4664.07  202.83
  -1  -2   9 4661.35  202.89
  -1  -2   9 4713.61  202.81
  -1  -4  10  283.10   13.08
   1   4 -10  305.30   13.28
  -1  -4  10  289.98   13.22
   1   4 -10  281.69   13.27
   1   4 -10  291.82   13.24
  -1  -4  10  277.72   13.18
  -1  -4  10  279.08   13.14
  -1  -4  10  294.40   13.18
  -1  -6  11   10.83    1.09
   1   6 -11   11.36    1.24
  -1  -6  11    8.64    0.98
  -1  -6  11    9.73    1.12
  -1  -6  11   10.94    1.20
   1   6 -11    9.11    1.17
   1   6 -11   13.90    1.25
  -1  -6  11   11.53    0.98
  -1  -8  12 1353.23   59.83
  -1  -8  12 1302.16   59.14
   1   8 -12 1340.91   59.49
  -1  -8  12 1365.19   59.36
  -1  -8  12 1312.54   59.12
   1   8 -12 1380.30   59.40
  -1  -8  12 1380.91   59.63
   1   8 -12 1335.55   59.52
  -1  -8  12 1398.16   59.42
   1  10 -13  520.14   23.37
   1  10 -13  508.63   23.09
  -1 -10  13  523.06   23.51
  -1 -10  13  508.93   23.75
   1  12 -14  343.08   15.90
  -1 -12  14  331.04   16.06
  -1 -12  14  352.08   16.49
  -1 -14  15   45.19    3.28
  -1 -14  15   45.68    3.62
  -1 -16  16  138.36    8.13
  -1 -18  17   15.78    2.91
   1 -19   2  361.02   18.11
   1 -17   1   54.24    4.53
   1 -17   1   63.36    4.72
  -1  17  -1   51.00    4.58
   1 -15   0   64.67    4.76
  -1  15   0   64.75    4.30
   1 -15   0   68.62    4.76
  -1  15   0   67.53    4.73
   1 -13  -1  278.62   14.29
  -1  13   1  285.61   13.90
  -1  13   1  277.09   14.09
   1 -13  -1  301.30   14.19
   1 -13  -1  297.31   14.38
  -1  11   2  314.14   14.74
   1 -11  -2  299.61   14.76
  -1  11   2  322.82   14.89
   1 -11  -2  307.81   15.02
   1 -11  -2  299.37   14.96
   1  -9  -3  533.00   23.76
  -1   9   3  497.10   23.48
  -1   9   3  506.31   23.50
   1  -9  -3  523.56   23.42
   1  -9  -3  499.65   23.59
   1  -7  -4  268.10   12.38
   1  -7  -4  258.62   12.56
  -1   5   5 1761.77   77.40
   1  -5  -5 1760.45   77.66
  -1   5   5 1590.60   77.56
   1  -5  -5 1834.47   77.47
  -1   5   5 1753.70   77.67
   1  -5  -5 1848.68   77.83
   1  -3  -6   39.52    2.39
  -1   3   6   39.49    2.37
  -1   3   6   35.46    2.35
  -1   3   6   39.29    2.17
  -1   3   6   34.37    2.24
   1  -3  -6   37.43    2.34
   1  -3  -6   38.48    2.47
  -1   1   7 2974.67  127.42
  -1   1   7 2932.27  127.55
  -1   1   7 2954.68  127.61
  -1   1   7 2875.17  127.59
  -1   1   7 2838.59  127.65
  -1   1   7 2810.60  127.69
   1  -1  -7 2903.44  127.70
  -1   1   7 2967.32  127.68
   1  -1  -7 2720.69  127.79
  -1   1   7 3008.27  127.77
  -1  -1   8 1027.44   44.93
  -1  -1   8  988.69   44.84
  -1  -1   8 1014.36   44.79
  -1  -1   8 1028.25   44.87
  -1  -1   8 1024.17   44.98
  -1  -1   8 1013.18   44.84
  -1  -1   8 1021.81   44.94
   1   1  -8  984.45   45.04
  -1  -3   9 1344.85   58.61
   1   3  -9 1354.28   58.64
  -1  -3   9 1293.29   58.57
   1   3  -9 1363.39   58.71
  -1  -3   9 1286.21   58.53
  -1  -3   9 1327.14   58.63
  -1  -3   9 1337.55   58.60
   1   5 -10  797.35   37.68
  -1  -5  10  847.00   37.59
  -1  -5  10  890.04   37.84
  -1  -5  10  822.83   37.71
  -1  -5  10  862.91   37.57
   1   5 -10  852.65   37.70
   1   5 -10  866.12   37.69
  -1  -7  11  941.12   41.42
  -1  -7  11  917.70   41.56
  -1  -7  11  923.71   41.43
  -1  -7  11  950.41   41.65
   1   7 -11  988.09   41.65
  -1  -7  11  953.79   41.82
  -1  -7  11  898.59   41.93
  -1  -7  11  939.68   41.48
   1   7 -11  940.53   41.72
   1   7 -11  935.73   41.69
   1   9 -12   49.52    2.64
  -1  -9  12   52.88    2.99
   1   9 -12   47.96    2.88
  -1  -9  12   46.49    3.11
  -1  -9  12   43.46    2.19
  -1 -11  13   20.24    2.09
   1  11 -13   18.10    1.83
  -1 -11  13   19.11    1.96
  -1 -13  14  412.13   19.54
  -1 -13  14  427.13   19.24
   1  13 -14  395.58   18.88
  -1 -15  15   94.49    5.55
  -1 -15  15   90.18    5.87
  -1 -17  16  386.78   19.05
   1 -18   2   41.97    4.04
   1 -18   2   34.86    3.78
  -1  18  -2   43.36    3.57
   1 -16   1   79.92    5.42
   1 -16   1   83.72    5.51
  -1  16  -1   74.16    5.21
   1 -14   0   16.68    2.60
  -1  14   0   15.55    2.47
  -1  14   0   16.42    2.23
  -1  12   1  498.83   22.87
   1 -12  -1  503.53   22.90
   1 -12  -1  463.98   22.96
   1 -12  -1  494.47   23.07
  -1  12   1  490.92   22.64
  -1  10   2  465.73   21.72
   1 -10  -2  474.60   21.69
   1 -10  -2  508.01   22.01
  -1  10   2  449.67   21.61
   1 -10  -2  457.29   21.88
   1  -8  -3    0.48    1.16
  -1   8   3    3.30    1.10
   1  -8  -3    3.13    1.07
   1  -8  -3    2.06    0.99
  -1   8   3    1.54    1.05
  -1   6   4   56.13    2.91
  -1   6   4   43.93    2.95
   1  -6  -4   45.24    2.87
   1  -6  -4   55.43    3.18
   1  -4  -5    3.73    0.90
  -1   4   5    4.25    0.71
   1  -4  -5    2.92    0.83
  -1   4   5    4.55    0.99
   1  -4  -5    4.87    0.93
  -1   4   5    7.22    0.96
  -1   4   5    4.53    0.81
  -1   2   6    0.28    0.63
   1  -2  -6    1.81    0.76
  -1   2   6    0.86    0.58
   1  -2  -6    0.79    0.72
  -1   2   6    1.30    0.50
  -1   2   6    0.93    0.68
  -1   2   6    0.71    0.56
  -1   2   6    1.08    0.56
  -1   0   7   58.65    3.15
  -1   0   7   57.89    3.19
  -1   0   7   59.68    3.15
   1   0  -7   55.02    3.28
  -1   0   7   66.91    3.26
  -1   0   7   60.31    3.14
  -1   0   7   56.21    3.18
  -1   0   7   61.20    3.27
  -1   0   7   58.23    3.09
  -1  -2   8  548.05   23.49
  -1  -2   8  525.57   23.52
   1   2  -8  516.61   23.59
  -1  -2   8  505.95   23.43
  -1  -2   8  525.68   23.41
   1   4  -9   25.49    1.81
  -1  -4   9   25.01    1.72
  -1  -4   9   32.78    1.94
   1   4  -9   33.77    1.94
   1   4  -9   29.65    1.86
  -1  -4   9   26.03    1.69
  -1  -4   9   29.22    1.78
  -1  -6  10  780.27   35.35
  -1  -6  10  811.82   35.01
  -1  -6  10  789.17   35.03
  -1  -6  10  771.21   34.93
  -1  -6  10  772.52   34.94
   1   6 -10  818.12   35.11
   1   6 -10  790.52   35.13
   1   6 -10  767.74   35.14
  -1  -6  10  808.80   35.26
  -1  -6  10  803.60   35.14
  -1  -8  11 1220.63   52.97
   1   8 -11 1189.62   53.15
  -1  -8  11 1177.68   52.71
  -1  -8  11 1238.22   53.32
  -1  -8  11 1226.14   53.09
  -1  -8  11 1179.04   52.70
   1   8 -11 1234.51   52.99
  -1  -8  11 1205.17   53.49
  -1 -10  12  917.99   42.72
   1  10 -12  923.08   42.27
  -1 -10  12  953.74   42.52
   1  10 -12  977.33   42.00
   1  12 -13  392.27   18.11
  -1 -12  13  403.51   18.68
  -1 -12  13  384.60   18.35
  -1 -14  14   47.90    3.69
   1  14 -14   47.52    3.23
  -1 -14  14   44.79    3.38
  -1 -16  15   59.16    4.58
  -1 -16  15   62.56    4.28
  -1 -18  16  329.95   16.74
  -1  19  -3   21.83    2.57
   1 -19   3   24.96    3.70
   1 -19   3   20.37    3.07
  -1  17  -2   36.44    3.79
   1 -17   2   30.84    3.56
  -1  15  -1   -0.77    1.55
  -1  15  -1    0.35    1.93
   1 -15   1    0.80    1.51
   1 -15   1    1.15    2.18
   1 -13   0  493.33   23.03
  -1  13   0  492.13   22.64
   1 -13   0  496.43   23.13
  -1  13   0  483.68   22.93
  -1  11   1 1665.62   75.96
   1 -11  -1 1766.33   76.20
   1 -11  -1 1722.18   76.34
   1 -11  -1 1692.60   76.33
  -1  11   1 1726.89   76.15
   1  -9  -2  108.64    6.11
  -1   9   2  121.86    6.01
   1  -9  -2  113.65    6.00
  -1   9   2  110.34    5.99
   1  -9  -2  109.08    6.11
   1  -7  -3  369.38   16.19
  -1   7   3  348.25   16.06
  -1   7   3  382.77   16.35
   1  -7  -3  367.67   16.37
   1  -5  -4 1883.92   81.87
   1  -5  -4 1850.04   81.69
  -1   5   4 1830.71   81.83
  -1   5   4 1867.83   81.78
  -1   5   4 1848.02   81.85
  -1   5   4 1848.16   81.64
   1  -3  -5  322.98   14.96
   1  -3  -5  325.83   14.87
  -1   3   5  323.76   14.68
  -1   3   5  313.41   14.83
   1  -3  -5  321.81   14.79
  -1   3   5  342.76   14.83
  -1   1   6  507.54   22.80
  -1   1   6  511.30   22.92
  -1   1   6  494.87   23.01
  -1   1   6  531.72   23.06
  -1   1   6  503.40   22.96
   1  -1  -6  519.35   23.04
  -1   1   6  523.50   23.00
  -1   1   6  511.89   22.90
  -1  -1   7  500.75   21.78
  -1  -1   7  477.65   21.66
  -1  -1   7  492.69   21.68
  -1  -1   7  475.17   21.70
  -1  -1   7  475.54   21.70
  -1  -1   7  485.91   21.66
  -1  -3   8 1002.71   45.26
  -1  -3   8 1026.71   45.31
  -1  -3   8 1027.49   45.24
  -1  -3   8  984.02   45.31
   1   3  -8 1038.16   45.30
   1   3  -8 1014.04   45.34
   1   3  -8 1057.95   45.30
  -1  -3   8 1044.96   45.29
  -1  -5   9  697.62   30.89
  -1  -5   9  686.41   30.63
  -1  -5   9  683.67   30.58
   1   5  -9  695.84   30.71
   1   5  -9  695.62   30.73
  -1  -5   9  696.73   30.82
  -1  -5   9  693.59   30.75
   1   5  -9  680.90   30.69
   1   7 -10   12.92    1.30
  -1  -7  10   12.47    0.86
  -1  -7  10   13.84    0.89
  -1  -7  10   15.29    1.20
  -1  -7  10   15.54    1.39
  -1  -7  10    9.49    0.99
   1   7 -10   11.70    1.08
  -1  -7  10   15.78    1.46
   1   9 -11 1093.33   47.50
   1   9 -11 1036.66   47.73
  -1  -9  11 1089.10   47.97
  -1  -9  11 1096.28   48.17
  -1  -9  11 1071.91   47.75
  -1  -9  11 1072.67   47.49
  -1 -11  12  883.14   39.74
   1  11 -12  855.41   39.17
  -1 -11  12  903.50   39.51
   1  13 -13  149.49    7.83
  -1 -13  13  159.20    8.15
  -1 -13  13  167.30    8.55
  -1 -15  14  100.53    5.83
  -1 -15  14   92.20    5.96
  -1 -17  15   57.35    4.26
  -1 -17  15   64.97    4.77
   1 -18   3   79.97    5.69
   1 -18   3   84.44    5.55
  -1  18  -3   74.38    4.98
   1 -18   3   68.10    5.47
   1 -16   2   -0.89    1.92
   1 -16   2    2.47    1.56
  -1  16  -2    2.20    2.08
   1 -16   2   -1.24    2.22
  -1  14  -1   56.74    4.13
  -1  14  -1   61.68    3.84
   1 -14   1   58.21    4.18
   1 -14   1   57.42    4.34
   1 -12   0   68.56    4.11
  -1  12   0   58.83    3.77
  -1  10   1  644.40   29.08
   1 -10  -1  655.84   29.27
  -1  10   1  663.12   29.24
   1 -10  -1  603.87   29.32
  -1   8   2   18.37    1.79
  -1   8   2   19.17    1.73
   1  -8  -2   15.46    1.67
   1  -8  -2   15.44    1.70
   1  -8  -2   17.78    1.68
  -1   6   3    5.62    0.85
  -1   6   3    6.17    1.15
   1  -6  -3    3.45    0.83
   1  -6  -3    5.72    1.02
  -1   4   4  309.32   13.44
  -1   4   4  293.27   13.21
   1  -4  -4  298.38   13.50
   1  -4  -4  281.79   13.27
   1  -4  -4  302.42   13.27
  -1   4   4  270.44   13.32
  -1   4   4  280.54   13.32
   1  -4  -4  292.70   13.41
  -1   2   5  260.07   12.50
  -1   2   5  285.07   12.46
  -1   2   5  279.92   12.52
  -1   2   5  260.00   12.46
   1  -2  -5  266.93   12.58
  -1   2   5  273.14   12.33
   1  -2  -5  276.27   12.45
   1  -2  -5  279.12   12.51
  -1   0   6 1309.81   56.33
  -1   0   6 1265.26   56.25
  -1   0   6 1306.10   56.30
  -1   0   6 1250.78   56.26
  -1   0   6 1227.09   56.33
  -1   0   6 1311.14   56.37
  -1   0   6 1278.34   56.26
  -1   0   6 1270.73   56.30
  -1  -2   7  532.22   23.37
  -1  -2   7  509.75   23.31
   1   2  -7  526.82   23.32
  -1  -2   7  531.28   23.29
   1   2  -7  518.12   23.37
  -1  -2   7  518.14   23.28
   1   4  -8  154.88    7.21
  -1  -4   8  150.23    7.13
  -1  -4   8  158.64    7.35
   1   4  -8  153.58    7.21
   1   4  -8  154.47    7.20
  -1  -6   9  803.26   35.75
  -1  -6   9  831.24   36.02
  -1  -6   9  833.82   36.16
  -1  -6   9  805.58   35.86
   1   6  -9  806.75   35.99
   1   6  -9  817.61   35.91
  -1  -6   9  826.54   35.86
  -1  -6   9  785.77   35.75
  -1  -6   9  825.58   36.27
   1   8 -10  844.02   36.71
  -1  -8  10  825.87   37.29
  -1  -8  10  843.37   37.12
   1   8 -10  801.29   36.90
  -1  -8  10  830.57   36.70
   1  10 -11  413.95   18.92
   1  10 -11  416.91   18.58
  -1 -10  11  405.63   19.17
  -1 -10  11  426.92   19.43
  -1 -12  12   26.84    2.28
  -1 -12  12   20.81    2.29
  -1 -14  13    4.58    1.43
  -1 -14  13    5.55    1.63
  -1 -16  14  506.10   23.67
  -1 -16  14  498.95   23.99
  -1 -18  15    6.86    2.31
  -1 -18  15    4.98    2.28
   1 -19   4  270.17   13.04
   1 -19   4  237.66   12.83
   1 -19   4  245.21   12.51
   1 -17   3   16.03    2.80
  -1  17  -3   17.53    3.02
   1 -17   3   19.72    3.20
   1 -17   3   15.17    2.38
   1 -15   2  176.99    9.55
   1 -15   2  178.72    9.66
  -1  15  -2  180.60    9.44
   1 -15   2  177.34    9.64
   1 -13   1  606.16   26.98
  -1  13  -1  571.30   26.76
   1 -13   1  547.29   26.93
  -1  13  -1  594.67   26.47
   1 -11   0  113.28    6.28
  -1  11   0  112.21    6.17
  -1  11   0  113.98    5.96
   1  -9  -1  424.98   19.72
  -1   9   1  436.04   19.63
  -1   9   1  421.90   19.70
  -1   7   2  344.71   17.03
  -1   7   2  398.89   17.14
   1  -7  -2  362.28   17.04
  -1   7   2  377.44   17.05
   1  -7  -2  378.82   17.21
   1  -7  -2  357.59   17.19
  -1   7   2  384.61   16.99
  -1   5   3  488.60   22.50
  -1   5   3  504.81   22.63
   1  -5  -3  493.03   22.58
   1  -5  -3  499.41   22.59
   1  -5  -3  483.27   22.54
  -1   5   3  533.19   22.68
   1  -5  -3  522.91   22.73
  -1   5   3  506.43   22.66
  -1   3   4  588.40   26.23
  -1   3   4  512.82   26.22
   1  -3  -4  641.20   26.23
  -1   3   4  578.44   26.24
   1  -3  -4  617.71   26.31
  -1   3   4  590.02   26.12
   1  -3  -4  589.73   26.36
  -1   1   5  953.91   43.43
   1  -1  -5  992.57   43.42
   1  -1  -5  965.72   43.49
  -1   1   5  955.53   43.39
  -1   1   5  985.15   43.48
  -1   1   5 1016.56   43.50
  -1   1   5  964.28   43.41
  -1   1   5 1036.02   43.47
  -1  -1   6   35.90    1.82
  -1  -1   6   29.89    1.74
  -1  -1   6   31.25    1.78
  -1  -1   6   32.65    1.79
  -1  -1   6   26.55    1.70
  -1  -1   6   29.61    1.81
   1   3  -7  882.40   39.82
   1   3  -7  937.80   39.84
  -1  -3   7  898.23   39.79
   1   3  -7  885.06   39.84
  -1  -3   7  918.40   39.84
  -1  -3   7  904.16   39.82
  -1  -3   7  883.55   39.91
  -1  -5   8 1011.53   45.36
  -1  -5   8 1022.53   45.51
  -1  -5   8 1014.22   45.30
  -1  -5   8 1069.84   45.63
   1   5  -8  991.78   45.46
  -1  -5   8 1036.32   45.68
  -1  -5   8 1033.59   45.39
   1   5  -8 1095.52   45.43
  -1  -5   8 1017.31   45.31
  -1  -7   9   73.20    3.36
  -1  -7   9   77.38    3.60
  -1  -7   9   82.75    4.02
  -1  -7   9   71.72    4.05
   1   7  -9   80.82    3.64
   1   7  -9   75.70    3.84
  -1  -7   9   72.52    3.77
  -1  -7   9   67.28    3.36
   1   9 -10    8.78    0.92
  -1  -9  10    9.57    1.22
  -1  -9  10    9.17    1.38
  -1  -9  10    9.79    1.31
  -1 -11  11 1735.40   75.44
   1  11 -11 1693.33   74.63
  -1 -11  11 1677.55   75.62
  -1 -13  12   46.03    3.51
  -1 -13  12   49.69    3.39
  -1 -15  13  214.41   11.19
  -1 -15  13  214.22   10.94
  -1 -17  14  979.98   43.81
  -1 -17  14  927.87   43.32
   1 -18   4   -0.48    2.52
   1 -18   4    2.15    1.99
  -1  18  -4    0.79    1.39
   1 -18   4    4.48    2.26
  -1  16  -3   -1.77    2.05
   1 -16   3    1.25    2.09
   1 -16   3   -0.87    1.67
   1 -16   3    1.17    1.73
   1 -14   2  705.46   30.46
  -1  14  -2  663.21   30.15
   1 -14   2  614.93   30.33
  -1  14  -2  647.26   29.65
  -1  12  -1  989.61   43.29
   1 -12   1  949.57   43.37
   1 -12   1  874.41   43.39
  -1  12  -1 1007.61   42.98
   1 -10   0  773.78   33.10
  -1  10   0  723.58   32.97
  -1  10   0  703.90   32.77
  -1   8   1  814.97   33.52
  -1   8   1  727.71   33.48
   1  -8  -1  722.99   33.56
  -1   8   1  724.78   33.54
   1  -6  -2   22.09    1.85
   1  -6  -2   31.13    1.94
  -1   6   2   23.61    1.74
  -1   6   2   23.69    1.82
   1  -6  -2   33.33    2.23
  -1   6   2   27.03    2.07
   1  -6  -2   19.30    1.77
   1  -4  -3  206.40    9.51
   1  -4  -3  199.91    9.50
  -1   4   3  207.75    9.48
  -1   4   3  205.76    9.59
   1  -4  -3  208.92    9.64
  -1   4   3  206.02    9.57
  -1   4   3  206.17    9.59
  -1   2   4 1993.26   87.69
   1  -2  -4 2078.05   87.81
  -1   2   4 1894.59   87.67
   1  -2  -4 2035.27   87.67
   1  -2  -4 1981.54   87.73
  -1   2   4 2006.32   87.61
  -1   0   5  281.72   12.34
  -1   0   5  273.11   12.31
  -1   0   5  278.75   12.35
  -1   0   5  273.36   12.36
  -1   0   5  264.42   12.27
  -1   0   5  266.41   12.29
  -1   0   5  270.41   12.32
  -1  -2   6  694.93   30.15
   1   2  -6  676.48   30.19
   1   2  -6  693.29   30.16
  -1  -2   6  690.74   30.20
  -1  -2   6  675.80   30.15
   1   2  -6  658.74   30.15
  -1  -4   7  393.62   17.41
  -1  -4   7  393.50   17.47
   1   4  -7  388.83   17.46
  -1  -4   7  405.55   17.69
   1   4  -7  398.65   17.48
  -1  -4   7  390.42   17.42
  -1  -4   7  380.92   17.41
  -1  -4   7  386.50   17.62
  -1  -4   7  388.46   17.57
   1   4  -7  390.35   17.49
  -1  -6   8   65.40    3.62
   1   6  -8   70.60    3.24
  -1  -6   8   61.53    3.35
   1   6  -8   65.15    3.35
  -1  -6   8   64.20    3.18
  -1  -6   8   66.20    3.05
  -1  -6   8   70.40    3.53
  -1  -6   8   63.28    3.05
   1   8  -9  999.38   44.21
  -1  -8   9  984.90   44.70
  -1  -8   9  997.34   44.46
  -1  -8   9 1016.93   44.22
  -1  -8   9 1013.53   44.87
  -1 -10  10  262.15   12.33
   1  10 -10  261.86   11.64
  -1 -10  10  254.77   11.99
  -1 -10  10  249.00   12.46
  -1 -12  11   85.60    5.14
  -1 -12  11   85.92    4.96
  -1 -14  12  278.72   13.95
  -1 -14  12  297.20   14.31
  -1 -16  13   22.25    2.58
  -1 -16  13   28.21    3.03
  -1 -18  14  124.03    7.76
  -1 -18  14  129.39    7.51
   1 -19   5  200.97   11.06
   1 -19   5  186.39   10.43
   1 -19   5  199.52   10.97
  -1  17  -4   36.04    3.54
   1 -17   4   29.44    3.04
   1 -17   4   38.72    3.59
   1 -17   4   34.15    3.66
   1 -15   3   29.82    3.04
   1 -15   3   25.23    2.59
  -1  15  -3   25.67    2.77
   1 -15   3   27.43    2.86
   1 -13   2  597.41   26.12
  -1  13  -2  545.45   25.41
  -1  13  -2  563.74   25.85
   1 -13   2  549.10   26.07
  -1  11  -1  798.78   36.52
   1 -11   1  801.43   36.73
   1 -11   1  808.97   36.65
  -1  11  -1  824.96   36.28
   1  -9   0 1146.48   49.57
  -1   9   0 1111.88   49.48
  -1   9   0 1048.08   49.25
  -1   9   0 1151.28   49.35
   1  -7  -1  469.33   20.50
  -1   7   1  488.77   20.67
  -1   7   1  451.72   20.51
   1  -7  -1  429.86   20.59
  -1   7   1  451.23   20.54
  -1   7   1  443.77   20.54
   1  -7  -1  447.11   20.51
  -1   5   2    7.82    0.88
   1  -5  -2    7.70    0.84
   1  -5  -2   10.24    1.01
  -1   5   2    9.79    1.08
   1  -5  -2    5.72    0.84
  -1   5   2    9.88    1.00
  -1   5   2    6.58    0.97
   1  -5  -2   10.10    1.04
   1  -3  -3   84.11    4.12
   1  -3  -3   83.77    4.12
  -1   3   3   88.75    4.18
  -1   3   3   85.29    4.09
  -1   3   3   78.81    4.13
  -1   3   3   88.90    4.21
   1  -3  -3   80.33    4.19
  -1   1   4   64.75    3.30
   1  -1  -4   71.83    3.35
  -1   1   4   66.15    3.24
  -1   1   4   66.98    3.28
   1  -1  -4   66.66    3.24
  -1   1   4   62.47    3.27
  -1   1   4   60.92    3.23
  -1  -1   5  304.50   13.44
  -1  -1   5  294.70   13.43
  -1  -1   5  294.27   13.39
  -1  -1   5  298.58   13.40
  -1  -1   5  315.58   13.48
  -1  -1   5  291.87   13.42
  -1  -3   6 1260.76   54.58
   1   3  -6 1238.16   54.59
  -1  -3   6 1232.12   54.55
  -1  -3   6 1236.36   54.74
   1   3  -6 1237.26   54.57
   1   3  -6 1222.90   54.58
  -1  -3   6 1259.88   54.57
   1   5  -7  215.84    9.63
  -1  -5   7  208.73    9.43
  -1  -5   7  207.47    9.50
  -1  -5   7  210.37    9.43
   1   5  -7  222.79    9.54
  -1  -5   7  207.96    9.79
  -1  -5   7  202.42    9.85
  -1  -5   7  209.67    9.71
  -1  -5   7  212.27    9.56
  -1  -7   8  254.24   11.87
   1   7  -8  268.44   11.67
  -1  -7   8  263.31   11.67
  -1  -7   8  253.01   12.10
  -1  -7   8  247.11   12.19
   1   9  -9  168.06    7.47
  -1  -9   9  157.10    8.18
  -1  -9   9  159.50    8.06
  -1  -9   9  162.01    7.78
   1  11 -10  108.33    5.23
  -1 -11  10  110.50    6.17
  -1 -13  11  107.52    5.91
  -1 -13  11   98.86    5.97
  -1 -15  12   14.39    2.30
  -1 -15  12   12.65    2.13
  -1 -17  13  340.15   16.71
  -1 -17  13  340.30   17.07
  -1 -19  14    8.90    2.13
   1 -18   5   36.78    3.30
  -1  18  -5   26.02    3.20
   1 -18   5   31.17    3.60
   1 -18   5   30.02    3.87
   1 -16   4   13.12    2.15
   1 -16   4   19.54    2.82
  -1  16  -4   16.00    2.44
  -1  16  -4   14.22    2.14
   1 -16   4   13.12    2.37
   1 -14   3   83.23    5.37
  -1  14  -3   86.19    4.72
  -1  14  -3   91.06    5.28
   1 -14   3   87.08    5.48
   1 -12   2  505.70   21.98
   1 -12   2  450.81   21.86
  -1  12  -2  477.48   21.71
  -1  12  -2  453.56   21.30
   1 -10   1   47.40    3.04
  -1  10  -1   38.64    2.52
  -1  10  -1   39.00    2.52
   1 -10   1   48.81    3.03
   1  -8   0  168.90    7.97
  -1   8   0  161.35    7.74
   1  -8   0  168.71    7.74
  -1   8   0  159.16    7.76
  -1   8   0  150.39    7.84
   1  -6  -1  106.72    5.20
  -1   6   1  103.72    5.12
  -1   6   1   88.27    5.07
   1  -6  -1  108.28    5.09
  -1   6   1  108.69    5.12
  -1   6   1  104.57    5.14
   1  -4  -2 1431.72   62.58
   1  -4  -2 1375.47   62.57
  -1   4   2 1442.34   62.55
  -1   4   2 1263.01   62.55
  -1   4   2 1590.06   62.70
   1  -4  -2 1440.31   62.56
   1  -4  -2 1394.87   62.66
  -1   4   2 1468.39   62.61
   1  -2  -3 7726.93  331.20
   1  -2  -3 7821.67  331.16
   1  -2  -3 7568.67  331.25
   1  -2  -3 7300.80  331.26
  -1   2   3 7328.68  331.21
  -1   2   3 7388.01  331.19
  -1   2   3 7754.31  331.16
  -1   0   4  827.22   38.08
  -1   0   4  852.08   38.04
  -1   0   4  849.76   38.08
  -1   0   4  894.75   38.12
  -1   0   4  903.01   38.12
  -1  -2   5 3405.50  146.40
   1   2  -5 3331.59  146.39
   1   2  -5 3261.67  146.36
  -1  -2   5 3262.79  146.36
   1   2  -5 3368.77  146.37
  -1  -2   5 3401.13  146.40
  -1  -2   5 3378.57  146.36
  -1  -4   6  265.40   12.11
  -1  -4   6  279.00   12.21
   1   4  -6  271.26   12.20
  -1  -4   6  265.51   12.09
   1   4  -6  275.81   12.14
  -1  -4   6  279.27   12.40
  -1  -4   6  276.06   12.33
  -1  -4   6  272.18   12.11
  -1  -4   6  270.93   12.44
  -1  -6   7   33.06    2.16
  -1  -6   7   33.68    2.12
  -1  -6   7   37.86    1.95
  -1  -6   7   34.77    1.75
  -1  -6   7   29.37    1.92
   1   8  -8    5.61    0.60
  -1  -8   8    5.29    0.95
  -1  -8   8    4.23    0.72
   1   8  -8    4.61    0.96
  -1  -8   8    6.37    1.06
   1  10  -9   62.55    3.65
   1  10  -9   66.65    3.22
  -1 -10   9   71.10    3.62
  -1 -10   9   65.29    4.05
  -1 -10   9   64.50    3.87
  -1 -12  10   37.13    3.06
  -1 -12  10   44.65    3.06
  -1 -14  11   51.57    3.60
  -1 -14  11   42.92    3.52
  -1 -16  12  819.13   37.89
  -1 -16  12  821.51   37.62
  -1 -18  13  348.49   17.57
  -1 -18  13  368.43   18.03
   1 -19   6   72.18    5.48
   1 -19   6   58.95    5.06
   1 -17   5   54.90    4.51
  -1  17  -5   50.23    4.17
   1 -17   5   57.38    4.06
   1 -17   5   52.07    4.25
  -1  15  -4  149.81    8.35
  -1  15  -4  156.74    8.10
   1 -15   4  162.27    8.73
   1 -15   4  163.23    8.70
  -1  13  -3 1538.20   67.98
  -1  13  -3 1497.17   67.47
   1 -13   3 1518.06   68.23
   1 -13   3 1572.57   68.22
  -1  11  -2 2971.66  133.52
   1 -11   2 2966.06  134.03
  -1  11  -2 2969.84  133.85
  -1  11  -2 3145.06  133.54
   1 -11   2 3126.13  134.08
   1  -9   1   77.52    4.42
  -1   9  -1   72.98    4.30
  -1   9  -1   84.61    4.18
   1  -9   1   84.51    4.18
   1  -9   1   72.94    4.37
  -1   9  -1   79.73    4.16
   1  -7   0   18.45    1.38
   1  -7   0   18.02    1.58
   1  -7   0   17.86    1.41
  -1   7   0   19.41    1.49
  -1   7   0   20.37    1.47
  -1   7   0   19.48    1.44
  -1   7   0   20.24    1.52
  -1   7   0   17.46    1.55
   1  -5  -1   24.18    1.60
  -1   5   1   29.15    1.66
  -1   5   1   30.41    1.69
   1  -5  -1   22.70    1.60
  -1   5   1   24.97    1.61
   1  -5  -1   19.85    1.61
  -1   3   2 5119.55  238.30
   1  -3  -2 5560.60  238.35
  -1   3   2 5380.28  238.36
   1  -3  -2 5371.20  238.40
   1  -3  -2 5453.63  238.32
  -1   3   2 5886.32  238.43
  -1   1   3 2916.31  128.61
   1  -1  -3 2920.03  128.65
  -1   1   3 2841.91  128.60
  -1   1   3 2918.54  128.56
   1  -1  -3 3024.51  128.59
   1  -1  -3 2975.73  128.55
  -1  -1   4 1376.94   59.20
  -1  -1   4 1329.18   59.18
  -1  -1   4 1290.88   59.16
  -1  -1   4 1367.14   59.17
  -1  -1   4 1356.00   59.20
  -1  -1   4 1381.33   59.23
  -1  -1   4 1354.30   59.24
  -1  -3   5   71.44    3.55
   1   3  -5   70.04    3.31
   1   3  -5   72.77    3.35
  -1  -3   5   68.20    3.28
  -1  -3   5   73.43    3.32
  -1  -3   5   75.52    3.52
  -1  -3   5   67.15    3.38
  -1  -3   5   70.85    3.31
  -1  -5   6  548.78   24.26
  -1  -5   6  558.22   24.53
  -1  -5   6  547.80   24.71
  -1  -5   6  550.81   24.64
   1   5  -6  550.29   24.26
  -1  -7   7  328.88   14.90
   1   7  -7  319.56   15.18
  -1  -7   7  349.65   15.31
   1   7  -7  328.85   14.98
   1   7  -7  331.68   14.64
   1   7  -7  319.87   15.08
  -1  -7   7  333.69   15.17
   1   9  -8  118.35    5.67
   1   9  -8  131.39    6.14
  -1  -9   8  130.85    6.04
  -1  -9   8  123.54    6.45
  -1  -9   8  124.79    6.35
  -1 -11   9  255.36   12.01
   1  11  -9  239.06   11.14
  -1 -11   9  266.89   12.23
   1  11  -9  257.39   11.68
  -1 -13  10    2.06    1.29
  -1 -13  10    2.69    1.44
  -1 -15  11   45.01    3.54
  -1 -15  11   43.50    3.60
  -1 -17  12  565.28   27.26
  -1 -17  12  600.23   27.64
  -1 -19  13    1.82    2.11
   1 -18   6  107.58    6.59
   1 -18   6   98.60    5.98
   1 -18   6   86.33    6.41
  -1  16  -5   96.59    5.56
   1 -16   5   93.18    6.06
   1 -16   5  110.93    6.37
  -1  16  -5   95.36    5.88
   1 -16   5   98.14    5.84
  -1  14  -4  527.51   23.91
  -1  14  -4  533.69   24.24
   1 -14   4  568.24   24.91
  -1  14  -4  518.26   24.48
   1 -14   4  503.79   24.72
  -1  12  -3  902.70   41.74
  -1  12  -3  969.37   42.24
   1 -12   3  968.11   42.47
   1 -12   3  947.23   42.43
   1 -10   2  157.55    7.92
   1 -10   2  158.86    7.97
  -1  10  -2  159.71    7.53
  -1  10  -2  154.18    7.51
  -1  10  -2  153.33    7.79
   1  -8   1  399.57   17.49
  -1   8  -1  372.71   17.35
  -1   8  -1  387.37   17.17
   1  -8   1  375.39   17.46
   1  -8   1  377.62   17.18
  -1   8  -1  367.78   17.16
  -1   6   0  499.41   23.92
   1  -6   0  540.37   24.00
  -1   6   0  554.14   23.85
   1  -6   0  526.55   23.85
  -1   6   0  551.92   23.94
  -1   6   0  553.16   23.87
  -1   6   0  510.53   23.92
  -1   4   1  133.69    6.03
   1  -4  -1  128.64    5.99
  -1   4   1  127.31    5.99
   1  -4  -1  119.93    6.05
   1  -4  -1  127.07    6.03
   1  -2  -2  166.08    7.68
  -1   2   2  164.76    7.62
   1  -2  -2  168.44    7.64
   1  -2  -2  177.75    7.61
  -1   2   2  159.11    7.61
   1   0  -3  122.63    5.58
  -1   0   3  122.25    5.62
  -1   0   3  119.72    5.58
   1   0  -3  127.92    5.62
  -1   0   3  123.71    5.66
  -1  -2   4  105.55    4.84
  -1  -2   4  106.83    4.80
   1   2  -4  103.66    4.79
   1   2  -4  107.15    4.81
  -1  -2   4  109.91    4.92
  -1  -2   4  103.29    4.79
  -1  -4   5  207.40    8.40
   1   4  -5  189.90    8.41
  -1  -4   5  183.39    8.66
  -1  -4   5  185.12    8.74
  -1  -4   5  181.76    8.38
  -1  -4   5  185.92    8.78
  -1  -4   5  181.84    8.40
  -1  -6   6    6.56    0.93
   1   6  -6    9.99    0.56
   1   6  -6    6.07    0.66
  -1  -6   6    6.43    0.88
   1   6  -6    6.35    1.00
   1   6  -6    7.16    0.96
   1   6  -6    5.72    0.82
  -1  -6   6    7.45    0.73
   1   8  -7  277.81   12.37
   1   8  -7  267.12   12.28
   1   8  -7  276.57   12.68
  -1  -8   7  278.98   13.01
  -1  -8   7  289.06   12.91
   1   8  -7  274.44   12.82
  -1  -8   7  284.06   12.59
   1  10  -8  105.96    4.92
  -1 -10   8  101.17    5.20
   1  10  -8  105.13    5.34
  -1 -10   8  107.97    5.72
  -1 -10   8  112.52    5.66
   1  10  -8  101.63    4.86
   1  12  -9  122.37    5.94
  -1 -12   9  138.88    6.93
  -1 -12   9  143.72    7.13
  -1 -14  10   21.39    2.31
  -1 -14  10   19.32    2.33
  -1 -16  11   16.30    2.40
  -1 -16  11   14.71    2.42
  -1 -18  12    6.45    2.31
  -1 -18  12    4.34    2.17
   1 -19   7   98.36    6.47
   1 -19   7   89.95    6.45
   1 -17   6  102.98    6.32
   1 -17   6   89.72    5.58
   1 -17   6   87.11    5.92
  -1  15  -5    0.94    1.46
  -1  15  -5    2.13    1.67
   1 -15   5    0.38    1.57
  -1  13  -4  283.60   13.30
  -1  13  -4  269.63   13.51
  -1  13  -4  276.62   13.01
   1 -13   4  290.26   13.83
   1 -13   4  295.69   13.85
  -1  11  -3 1808.54   77.13
   1 -11   3 1740.71   77.71
  -1  11  -3 1696.62   77.10
  -1  11  -3 1735.25   77.52
   1 -11   3 1766.85   77.69
  -1   9  -2  640.24   30.89
  -1   9  -2  775.26   30.96
   1  -9   2  687.51   30.96
   1  -9   2  668.84   31.28
   1  -9   2  712.74   31.33
  -1   9  -2  680.59   31.17
  -1   7  -1  912.36   38.36
  -1   7  -1  852.03   38.15
  -1   7  -1  842.05   38.33
   1  -7   1  905.19   38.30
   1  -7   1  914.81   38.46
  -1   7  -1  809.04   38.29
   1  -7   1  839.51   38.19
   1  -7   1  839.57   38.41
  -1   7  -1  861.81   38.18
   1  -5   0  212.16    9.51
  -1   5   0  202.61    9.44
  -1   5   0  205.60    9.45
  -1   5   0  183.38    9.40
  -1   5   0  222.16    9.43
   1  -3  -1  237.31   12.63
   1  -3  -1  263.15   12.67
   1  -3  -1  289.09   12.62
  -1   3   1  305.45   12.66
  -1   3   1  313.53   12.68
  -1   1   2  675.08   29.57
   1  -1  -2  620.48   29.60
   1  -1  -2  686.54   29.56
   1  -1  -2  700.05   29.60
  -1  -1   3  139.41    6.19
  -1  -1   3  136.88    6.15
  -1  -1   3  131.24    6.16
  -1  -1   3  138.71    6.16
   1   1  -3  147.36    6.24
  -1  -1   3  137.90    6.24
   1   3  -4   18.76    1.12
   1   3  -4   18.42    0.95
  -1  -3   4   19.85    1.21
  -1  -3   4   20.42    0.95
  -1  -3   4   18.58    1.23
  -1  -3   4   17.35    1.22
  -1  -3   4   19.51    0.99
   1   5  -5    9.76    1.09
   1   5  -5    9.96    0.92
  -1  -5   5    9.03    0.75
  -1  -5   5    7.00    0.88
  -1  -5   5    8.81    0.87
  -1  -5   5    8.96    0.91
   1   5  -5    9.72    0.77
   1   5  -5   10.02    1.01
   1   7  -6  811.18   37.07
   1   7  -6  824.77   36.90
   1   7  -6  814.88   36.53
  -1  -7   6  863.50   37.11
   1   7  -6  818.67   37.01
  -1  -7   6  825.11   36.78
  -1  -7   6  841.06   37.18
   1   7  -6  868.83   36.68
   1   9  -7   22.05    1.39
  -1  -9   7   20.33    1.76
  -1  -9   7   21.91    1.53
   1   9  -7   20.44    1.25
   1   9  -7   23.52    1.73
  -1  -9   7   20.97    1.85
  -1  -9   7   23.01    1.24
   1  11  -8  204.53    9.51
  -1 -11   8  210.97   10.35
  -1 -11   8  217.74    9.53
  -1 -11   8  202.77   10.41
  -1 -13   9    3.60    1.40
  -1 -13   9    3.66    1.37
  -1 -15  10   28.40    2.78
  -1 -15  10   22.65    2.64
  -1 -17  11  150.61    8.53
  -1 -17  11  153.28    8.76
  -1 -19  12   13.98    2.60
  -1 -19  12   15.26    2.81
   1 -20   8  233.73   12.59
   1 -18   7   21.89    3.33
   1 -18   7   18.10    2.93
  -1  16  -6    0.96    1.49
   1 -16   6   -1.60    1.60
   1 -16   6   -0.42    2.01
  -1  14  -5  148.71    7.82
   1 -14   5  151.59    8.06
  -1  14  -5  149.46    7.55
   1 -14   5  142.81    8.12
  -1  12  -4  165.19    7.77
   1 -12   4  154.43    8.40
   1 -12   4  158.88    8.36
  -1  12  -4  163.38    8.03
  -1  12  -4  167.70    8.27
   1 -10   3  860.71   39.03
  -1  10  -3  921.17   38.53
   1 -10   3  829.65   38.97
  -1  10  -3  862.48   38.51
   1 -10   3  846.94   38.59
  -1  10  -3  863.89   38.88
   1  -8   2  482.26   23.43
  -1   8  -2  500.56   23.14
   1  -8   2  552.12   23.56
  -1   8  -2  519.99   23.13
  -1   8  -2  530.17   23.36
   1  -8   2  522.38   23.32
  -1   8  -2  531.40   23.41
   1  -6   1   80.67    3.86
   1  -6   1   75.56    3.96
  -1   6  -1   70.48    3.85
  -1   6  -1   83.27    3.93
   1  -6   1   71.10    3.95
  -1   6  -1   76.19    3.76
   1  -4   0   26.61    1.50
   1  -4   0   27.12    1.61
   1  -4   0   27.80    1.57
  -1   4   0   26.42    1.50
  -1   4   0   22.91    1.55
   1  -2  -1  249.36   10.15
  -1   2   1  230.02   10.20
  -1   2   1  204.28   10.11
   1  -2  -1  235.72   10.19
  -1   2   1  216.82   10.15
   1   0  -2 1647.66   70.93
  -1   0   2 1630.52   70.93
  -1   0   2 1594.00   71.03
   1   0  -2 1557.75   71.01
   1   0  -2 1637.38   70.98
  -1  -2   3   41.45    2.11
   1   2  -3   42.60    2.11
  -1  -2   3   42.35    2.01
   1   2  -3   42.25    1.96
   1   2  -3   43.91    2.01
  -1  -2   3   42.48    2.18
  -1  -4   4   22.84    1.27
   1   4  -4   25.65    1.52
   1   4  -4   23.96    1.34
  -1  -4   4   25.02    1.52
   1   4  -4   21.28    1.53
   1   4  -4   21.45    1.40
  -1  -4   4   26.58    1.47
   1   6  -5    2.29    0.34
   1   6  -5    0.73    0.61
  -1  -6   5    2.30    0.47
   1   6  -5    1.02    0.71
  -1  -8   6 1983.29   85.40
  -1  -8   6 1948.03   85.04
  -1  -8   6 1966.63   84.76
   1   8  -6 1892.08   85.25
   1   8  -6 1904.59   85.14
   1   8  -6 1904.89   84.76
  -1 -10   7   72.06    4.63
  -1 -10   7   87.18    4.64
  -1 -10   7   76.36    4.18
  -1 -10   7   84.75    3.91
   1  10  -7   79.54    3.92
   1  10  -7   91.49    4.45
   1  12  -8   88.78    4.35
  -1 -12   8   97.24    5.26
  -1 -12   8   84.01    5.23
  -1 -14   9  203.88   10.18
  -1 -14   9  188.90   10.20
  -1 -16  10   89.45    5.80
  -1 -16  10   98.52    6.05
  -1 -18  11   26.16    3.13
  -1 -18  11   23.69    3.08
   1 -19   8   84.00    5.86
   1 -17   7  234.66   12.00
   1 -17   7  251.30   12.58
  -1  15  -6    1.34    1.31
   1 -15   6    4.72    1.70
  -1  13  -5    1.28    1.32
  -1  13  -5    2.29    0.87
  -1  13  -5    3.60    1.24
  -1  11  -4  233.08   11.22
  -1  11  -4  238.71   10.96
  -1  11  -4  238.14   10.96
   1 -11   4  234.45   11.56
  -1  11  -4  242.75   11.43
  -1   9  -3  529.26   22.92
   1  -9   3  483.04   23.32
  -1   9  -3  517.30   22.94
  -1   9  -3  506.60   23.24
   1  -7   2   13.01    1.23
  -1   7  -2   14.93    1.27
  -1   7  -2   13.82    1.23
  -1   7  -2   15.76    1.11
   1  -7   2   13.79    1.18
  -1   5  -1   84.38    4.27
  -1   5  -1   86.11    4.26
   1  -5   1   83.77    4.29
   1  -5   1   86.38    4.14
  -1   5  -1   93.14    4.19
   1  -3   0  250.22   11.98
  -1   3   0  273.92   12.00
  -1   3   0  277.15   11.98
   1  -3   0  267.63   11.95
  -1   1   1  891.39   39.24
   1  -1  -1  896.27   39.23
   1   1  -2   62.26    2.92
  -1  -1   2   66.09    2.95
  -1  -1   2   55.13    2.85
   1   1  -2   64.95    2.86
  -1  -3   3  743.58   32.64
  -1  -3   3  698.98   32.91
  -1  -3   3  742.87   32.67
   1   3  -3  740.64   32.86
   1   3  -3  754.76   32.64
   1   3  -3  749.07   32.90
  -1  -3   3  755.93   32.89
   1   5  -4 1200.46   55.31
   1   5  -4 1240.91   54.88
   1   5  -4 1289.98   55.31
   1   5  -4 1294.09   55.23
  -1  -5   4 1207.58   55.31
  -1  -5   4 1286.24   55.06
  -1  -5   4 1254.30   54.88
   1   7  -5  268.75   12.11
   1   7  -5  276.19   12.48
  -1  -7   5  278.76   12.64
   1   7  -5  259.00   12.65
  -1  -7   5  272.87   12.33
   1   7  -5  280.34   12.60
  -1  -7   5  272.86   12.11
  -1  -9   6  678.81   30.24
   1   9  -6  666.14   30.36
   1   9  -6  670.55   29.98
  -1  -9   6  680.70   30.63
  -1  -9   6  691.16   29.97
   1  11  -7  510.07   23.12
  -1 -11   7  520.26   23.11
  -1 -11   7  552.50   24.00
  -1 -13   8  558.59   25.84
  -1 -15   9  173.55    9.22
  -1 -17  10   35.55    3.33
  -1 -19  11   89.89    6.10
   1 -20   9  426.66   20.99
   1 -18   8  369.62   18.27
   1 -16   7  188.23   10.00
  -1  14  -6   84.42    4.81
   1 -14   6   91.14    5.36
  -1  12  -5   63.55    3.87
  -1  12  -5   59.73    3.29
   1 -12   5   60.78    3.96
  -1  12  -5   69.12    3.69
  -1  10  -4  806.90   37.45
  -1  10  -4  837.96   37.88
  -1  10  -4  840.47   37.71
   1 -10   4  833.60   37.99
  -1  10  -4  899.16   37.47
   1  -8   3  276.35   12.57
  -1   8  -3  280.13   12.66
  -1   8  -3  267.31   12.34
   1  -8   3  271.48   12.70
  -1   8  -3  270.63   12.55
   1  -6   2 1480.92   66.80
  -1   6  -2 1516.78   66.79
  -1   6  -2 1535.70   66.86
   1  -6   2 1574.17   66.65
  -1   6  -2 1507.60   66.67
   1  -6   2 1459.49   66.86
  -1   4  -1   64.65    3.11
   1  -4   1   57.51    3.04
  -1   4  -1   62.36    3.04
   1  -4   1   63.95    3.14
   1  -4   1   65.14    3.03
   1  -2   0   10.09    0.69
  -1   2   0   10.56    0.72
   1  -2   0   11.85    0.70
   1  -2   0   11.56    0.72
  -1   2   0   11.16    0.68
  -1   2   0    8.46    0.68
   1  -2   0    8.39    0.67
   1   0  -1  273.04   12.11
  -1  -2   2  242.80   11.72
   1   2  -2  265.05   11.59
  -1  -2   2  266.41   11.59
   1   2  -2  265.77   11.73
  -1  -4   3 8214.49  358.30
   1   4  -3 8453.78  358.32
  -1  -4   3 8002.14  358.53
   1   4  -3 7922.90  358.46
   1   4  -3 8277.62  358.53
   1   4  -3 8104.10  358.20
  -1  -4   3 8249.67  358.20
  -1  -6   4  700.57   30.14
   1   6  -4  673.30   30.34
   1   6  -4  660.99   30.46
   1   6  -4  667.77   30.07
  -1  -6   4  732.71   30.09
  -1  -6   4  686.68   30.59
   1   6  -4  661.38   30.53
   1   6  -4  662.68   30.14
  -1  -6   4  666.91   30.31
   1   8  -5   89.81    4.09
   1   8  -5   86.76    4.45
   1   8  -5   86.47    3.91
  -1  -8   5   89.42    4.63
   1   8  -5   85.23    4.36
  -1  -8   5   80.39    4.26
   1   8  -5   86.44    3.91
  -1  -8   5   85.96    4.06
  -1 -10   6  891.48   39.76
   1  10  -6  867.06   39.05
  -1 -10   6  892.71   39.04
  -1 -10   6  896.26   39.33
  -1 -12   7  798.81   37.10
   1  12  -7  825.94   36.26
  -1 -14   8   75.93    4.83
  -1 -16   9    1.96    1.49
  -1 -18  10  100.19    6.52
   1 -19   9   40.90    4.25
   1 -19   9   52.40    4.33
   1 -17   8   37.78    3.72
   1 -17   8   33.18    3.60
   1 -15   7   53.33    4.09
  -1  15  -7   55.01    3.54
   1 -15   7   58.74    4.07
  -1  13  -6  945.67   42.35
   1 -13   6  931.87   42.82
  -1  13  -6  955.42   41.95
  -1  11  -5   34.36    2.21
  -1  11  -5   28.28    1.86
  -1  11  -5   30.63    1.87
   1 -11   5   31.29    2.38
  -1   9  -4   17.01    1.21
  -1   9  -4   17.20    1.50
   1  -9   4   18.95    1.56
  -1   9  -4   14.99    1.51
  -1   9  -4   18.04    1.51
   1  -7   3  240.45   10.62
  -1   7  -3  228.40   10.89
  -1   7  -3  243.93   10.83
  -1   7  -3  228.01   10.87
  -1   7  -3  244.21   10.84
   1  -7   3  228.40   10.92
  -1   7  -3  236.13   10.66
   1  -7   3  224.25   10.83
   1  -5   2 3792.17  166.92
   1  -5   2 3591.80  167.06
   1  -5   2 4093.54  167.11
  -1   5  -2 3816.11  166.95
  -1   5  -2 3842.36  167.05
  -1   5  -2 3830.37  167.02
  -1   5  -2 3927.40  167.11
  -1   5  -2 3653.63  167.06
  -1   3  -1  215.34    9.44
  -1   3  -1  203.37    9.45
   1  -3   1  207.52    9.43
  -1   3  -1  208.14    9.41
   1  -3   1  204.57    9.39
  -1   3  -1  226.83    9.42
   1  -3   1  201.58    9.37
  -1   1   0  102.33    4.60
   1  -1   0   94.17    4.57
   1  -1   0  104.65    4.55
   1   1  -1 1354.12   57.11
  -1  -1   1 1253.82   57.10
  -1  -3   2  204.02    9.05
  -1  -3   2  201.90    9.06
   1   3  -2  208.08    9.07
   1   3  -2  203.69    9.24
  -1  -3   2  191.13    9.26
   1   3  -2  205.43    9.05
  -1  -5   3  406.68   18.62
   1   5  -3  437.07   18.60
   1   5  -3  445.25   18.77
   1   5  -3  435.19   18.92
  -1  -5   3  396.49   18.99
  -1  -5   3  427.05   18.74
   1   5  -3  426.51   18.96
  -1  -5   3  376.14   18.93
   1   7  -4  433.84   19.07
  -1  -7   4  436.16   19.33
  -1  -7   4  472.23   19.70
  -1  -7   4  431.48   19.15
   1   7  -4  438.31   19.38
   1   7  -4  420.61   19.48
   1   7  -4  414.76   19.55
  -1  -7   4  406.71   19.62
   1   9  -5 1302.23   58.21
   1   9  -5 1308.93   57.66
   1   9  -5 1299.87   57.67
   1   9  -5 1383.35   58.15
   1   9  -5 1308.57   57.84
  -1  -9   5 1218.34   58.40
  -1  -9   5 1335.00   58.45
  -1  -9   5 1298.63   58.04
  -1  -9   5 1366.70   57.83
  -1 -11   6  324.23   14.78
   1  11  -6  295.21   13.72
   1  11  -6  318.52   14.39
   1  11  -6  319.76   13.72
   1  11  -6  311.56   14.02
  -1 -13   7  371.43   17.68
  -1 -15   8  238.43   12.14
  -1 -17   9   54.59    4.30
  -1 -19  10  923.60   42.65
   1 -20  10   21.45    3.23
   1 -18   9  424.59   21.56
   1 -18   9  477.69   22.00
   1 -16   8   96.55    5.87
   1 -16   8   84.42    5.59
  -1  14  -7   34.34    2.47
   1 -14   7   26.59    2.68
   1 -14   7   34.93    2.86
   1 -12   6  237.39   12.20
  -1  12  -6  252.25   11.50
  -1  12  -6  276.43   11.94
   1 -12   6  235.90   12.32
  -1  10  -5   69.76    3.34
  -1  10  -5   65.54    3.28
  -1  10  -5   68.36    3.61
   1 -10   5   61.67    3.85
   1 -10   5   56.90    3.71
  -1   8  -4 1619.07   70.63
  -1   8  -4 1591.56   70.84
   1  -8   4 1591.31   70.98
   1  -8   4 1596.89   70.90
  -1   8  -4 1588.98   70.84
  -1   8  -4 1638.40   70.96
   1  -8   4 1507.32   71.04
   1  -8   4 1656.51   70.59
   1  -6   3  734.82   34.77
  -1   6  -3  776.46   34.64
  -1   6  -3  800.04   34.75
   1  -6   3  774.28   34.71
  -1   6  -3  794.02   34.69
   1  -6   3  805.42   34.72
  -1   6  -3  784.27   34.52
  -1   6  -3  823.60   34.73
   1  -6   3  760.67   34.48
  -1   4  -2 1661.02   72.05
   1  -4   2 1617.39   72.09
   1  -4   2 1654.83   72.02
  -1   4  -2 1612.47   72.12
  -1   4  -2 1625.34   72.04
   1  -4   2 1675.02   72.00
  -1   4  -2 1664.16   72.13
   1  -4   2 1601.11   72.15
  -1   2  -1  695.95   30.02
   1  -2   1  666.26   30.07
   1  -2   1  690.48   30.02
   1  -2   1  694.42   30.03
  -1   2  -1  672.78   30.04
  -1   2  -1  642.26   30.08
  -1   2  -1  722.21   30.09
   1  -2   1  663.71   30.07
  -1   2  -1  691.72   30.06
   1   0   0  117.98    5.41
  -1   0   0  121.24    5.35
   1   0   0  126.51    5.38
  -1   0   0  121.52    5.43
  -1   0   0  111.12    5.37
  -1  -2   1  516.25   26.40
   1   2  -1  629.95   26.33
  -1  -2   1  586.08   26.27
   1   2  -1  624.77   26.27
  -1  -2   1  650.10   26.45
  -1  -2   1  585.02   26.28
   1   2  -1  621.43   26.28
   1   2  -1  578.72   26.44
  -1  -2   1  573.21   26.32
  -1  -4   2 1924.13   82.34
   1   4  -2 1894.52   82.05
  -1  -4   2 1879.71   82.11
   1   4  -2 1856.67   82.28
   1   4  -2 1896.95   82.02
   1   4  -2 1860.95   82.11
   1   4  -2 1936.28   82.04
   1   4  -2 1649.62   82.27
  -1  -4   2 1847.42   82.08
   1   6  -3  314.61   14.43
  -1  -6   3  323.63   14.07
   1   6  -3  331.58   14.05
   1   6  -3  298.02   14.42
  -1  -6   3  297.67   14.17
  -1  -6   3  302.59   14.45
   1   6  -3  318.47   14.22
  -1  -8   4 1205.44   52.44
   1   8  -4 1196.44   52.68
   1   8  -4 1183.45   52.35
  -1  -8   4 1196.31   52.62
  -1  -8   4 1164.85   52.94
  -1  -8   4 1197.48   52.99
   1  10  -5 1691.45   73.86
   1  10  -5 1632.26   73.36
  -1 -10   5 1639.49   74.18
   1  10  -5 1704.33   73.36
  -1 -10   5 1688.82   73.76
  -1 -10   5 1680.04   74.24
   1  12  -6 1253.67   57.22
   1  12  -6 1328.23   57.62
  -1 -12   6 1293.56   58.06
  -1 -12   6 1367.43   58.16
  -1 -14   7 1285.74   61.04
  -1 -14   7 1453.30   61.34
  -1 -16   8   89.23    5.70
  -1 -16   8   89.89    5.88
  -1 -18   9  287.86   15.53
  -1 -18   9  338.60   16.03
   1 -19  10   66.73    5.23
   1 -19  10   65.62    5.00
   1 -17   9 1248.27   57.56
   1 -17   9 1304.72   57.88
   1 -15   8  352.29   17.17
  -1  15  -8  351.90   16.55
   1 -15   8  371.45   17.44
   1 -13   7  386.90   19.35
  -1  13  -7  406.52   18.96
  -1  11  -6 1261.89   56.39
   1 -11   6 1195.36   57.19
   1 -11   6 1217.04   57.03
  -1  11  -6 1249.76   56.73
  -1  11  -6 1368.97   56.39
  -1   9  -5 1321.05   57.50
   1  -9   5 1261.40   58.07
   1  -9   5 1274.73   57.94
  -1   9  -5 1344.22   57.79
  -1   9  -5 1301.33   57.78
   1  -7   4  812.02   37.28
   1  -7   4  814.37   37.39
  -1   7  -4  854.90   37.20
  -1   7  -4  845.03   37.02
   1  -7   4  838.76   37.27
  -1   7  -4  852.80   37.30
  -1   7  -4  853.15   37.21
   1  -7   4  834.06   36.98
  -1   5  -3  119.59    5.52
  -1   5  -3  116.60    5.51
   1  -5   3  119.87    5.60
  -1   5  -3  119.35    5.44
   1  -5   3  110.47    5.53
   1  -5   3  114.93    5.49
  -1   5  -3  114.92    5.38
   1  -5   3  115.42    5.36
   1  -3   2  148.34    6.76
  -1   3  -2  149.11    6.76
  -1   3  -2  147.59    6.82
  -1   3  -2  156.09    6.79
  -1   3  -2  148.81    6.71
   1  -3   2  145.88    6.81
   1  -3   2  147.58    6.81
   1  -3   2  140.03    6.73
  -1   3  -2  150.56    6.68
   1  -3   2  152.07    6.64
  -1   1  -1 1839.21   79.38
  -1   1  -1 1728.33   79.45
  -1   1  -1 1844.41   79.38
   1   1   0  647.91   27.22
  -1  -1   0  635.88   27.29
  -1  -1   0  590.21   27.26
   1   1   0  646.68   27.23
   1   1   0  653.83   27.22
   1   1   0  580.92   27.27
  -1  -1   0  566.28   27.21
   1   1   0  638.16   27.27
  -1  -1   0  613.15   27.23
   1   3  -1 5744.91  251.95
  -1  -3   1 5832.97  252.09
   1   3  -1 5650.99  252.08
  -1  -3   1 5781.56  251.94
  -1  -3   1 5516.80  252.08
  -1  -3   1 5802.61  251.95
   1   3  -1 5891.48  251.94
   1   3  -1 5745.61  251.91
   1   5  -2 1273.76   52.98
  -1  -5   2 1165.83   53.00
   1   5  -2 1123.57   53.23
   1   5  -2 1233.12   52.98
   1   5  -2 1163.86   53.04
  -1  -5   2 1234.71   53.27
  -1  -5   2 1211.63   53.04
   1   7  -3  301.09   13.60
  -1  -7   3  299.76   13.41
   1   7  -3  290.04   13.80
   1   7  -3  282.70   13.80
  -1  -7   3  297.71   13.56
  -1  -7   3  310.64   13.88
   1   7  -3  305.51   13.40
  -1  -9   4   88.71    4.82
  -1  -9   4   84.85    4.84
   1   9  -4   96.00    4.25
   1   9  -4   84.74    4.55
  -1  -9   4   82.85    4.47
   1  11  -5   28.03    1.71
   1  11  -5   31.28    1.97
   1  11  -5   35.14    2.32
  -1 -11   5   29.56    2.45
  -1 -11   5   36.91    2.64
   1  11  -5   28.18    1.70
  -1 -13   6  244.05   11.84
   1  13  -6  229.60   10.88
  -1 -13   6  246.79   11.80
   1  13  -6  229.18   11.29
  -1 -15   7  374.08   18.92
  -1 -15   7  419.48   19.18
  -1 -17   8   32.57    3.79
  -1 -17   8   36.83    3.51
  -1 -19   9   27.82    3.85
  -1 -19   9   22.27    3.22
   1 -20  11    0.48    2.24
   1 -18  10  141.52    8.18
   1 -18  10  142.32    8.45
   1 -16   9  753.63   35.43
   1 -16   9  792.71   35.72
  -1  14  -8 1001.59   44.07
   1 -14   8 1001.54   44.85
   1 -14   8  953.82   44.58
   1 -12   7    3.55    1.36
  -1  12  -7    0.51    0.57
  -1  12  -7   -0.51    0.97
   1 -12   7    2.51    1.14
  -1  10  -6   19.92    1.71
   1 -10   6   15.24    1.74
  -1  10  -6   21.29    1.29
   1 -10   6   18.66    1.70
  -1   8  -5  470.71   21.13
   1  -8   5  480.74   21.50
   1  -8   5  484.01   21.10
   1  -8   5  432.80   21.58
  -1   8  -5  493.09   21.50
  -1   8  -5  480.44   21.37
   1  -8   5  469.87   21.45
  -1   8  -5  481.58   21.38
  -1   6  -4   60.73    2.98
  -1   6  -4   56.78    3.03
   1  -6   4   64.42    3.18
  -1   6  -4   60.17    2.87
   1  -6   4   62.63    3.06
  -1   6  -4   54.68    2.70
  -1   6  -4   55.10    3.08
   1  -6   4   59.19    3.10
   1  -6   4   60.00    2.85
  -1   4  -3  446.33   18.60
   1  -4   3  420.07   18.48
  -1   4  -3  418.07   18.71
   1  -4   3  414.29   18.70
  -1   4  -3  436.39   18.69
   1  -4   3  410.67   18.62
  -1   4  -3  411.84   18.61
   1  -4   3  423.57   18.61
   1  -4   3  386.81   18.70
  -1   2  -2  910.51   38.63
  -1   2  -2  909.92   38.78
   1  -2   2  877.62   38.77
  -1   2  -2  849.37   38.70
  -1   2  -2  872.17   38.80
   1  -2   2  861.82   38.64
   1  -2   2  885.59   38.73
   1   0   1   62.20    2.80
   1   0   1   59.04    2.77
   1   0   1   58.66    2.77
  -1   0  -1   57.90    2.71
  -1   0  -1   56.13    2.76
  -1  -2   0  300.59   12.95
   1   2   0  278.22   12.95
  -1  -2   0  271.85   12.99
  -1  -2   0  288.06   12.96
   1   2   0  281.82   13.01
   1   2   0  295.54   12.98
   1   2   0  298.11   12.94
  -1  -2   0  299.65   12.98
   1   2   0  307.10   12.95
  -1  -2   0  282.62   12.93
   1   4  -1  791.89   34.07
   1   4  -1  798.69   34.06
   1   4  -1  758.35   34.03
  -1  -4   1  808.93   34.07
  -1  -4   1  690.09   34.18
  -1  -4   1  742.39   34.07
  -1  -4   1  808.58   34.22
   1   4  -1  760.25   34.21
   1   4  -1  776.50   34.01
   1   6  -2   93.83    4.58
   1   6  -2   80.34    4.31
   1   6  -2   89.42    4.28
  -1  -6   2   93.70    4.35
   1   6  -2   96.35    4.28
  -1  -6   2   91.67    4.57
  -1  -6   2   82.56    4.25
  -1  -8   3   10.12    1.06
   1   8  -3   10.28    0.97
   1   8  -3   10.89    1.03
   1   8  -3    9.86    1.09
  -1  -8   3   12.51    1.34
   1  10  -4 1017.81   43.41
  -1 -10   4 1013.17   44.16
   1  10  -4  935.09   43.76
   1  10  -4 1019.09   43.55
  -1 -10   4  933.86   44.06
   1  10  -4  958.02   43.39
   1  12  -5  480.97   21.68
  -1 -12   5  484.88   22.08
  -1 -12   5  496.75   22.17
   1  12  -5  460.23   21.09
  -1 -14   6   75.34    4.79
   1  14  -6   73.41    4.35
  -1 -14   6   66.58    4.71
  -1 -16   7   38.27    3.34
  -1 -16   7   33.43    3.44
  -1 -18   8  293.51   14.96
  -1 -18   8  293.01   15.09
   1 -19  11    1.58    2.36
   1 -19  11    1.34    2.11
   1 -17  10  171.91    9.48
   1 -17  10  182.92    9.85
  -1  15  -9   13.19    1.73
   1 -15   9   13.61    2.28
   1 -15   9   13.21    1.97
  -1  13  -8   65.72    3.75
   1 -13   8   58.19    4.22
   1 -13   8   66.91    4.13
  -1  11  -7   29.60    2.14
  -1  11  -7   34.59    1.63
   1 -11   7   21.31    2.04
  -1  11  -7   26.07    1.61
   1 -11   7   19.24    2.11
   1  -9   6 3179.86  135.88
  -1   9  -6 3133.77  136.21
  -1   9  -6 3099.67  136.21
  -1   9  -6 3105.86  135.89
   1  -9   6 2978.82  136.34
   1  -9   6 2949.10  136.54
   1  -7   5  959.89   42.54
   1  -7   5  969.87   42.23
  -1   7  -5  969.45   42.40
  -1   7  -5  928.85   42.50
   1  -7   5  909.26   42.63
   1  -7   5  965.91   42.51
  -1   7  -5  956.01   42.45
  -1   7  -5  977.93   42.24
   1  -5   4  341.41   15.61
   1  -5   4  339.83   15.36
  -1   5  -4  343.68   15.61
  -1   5  -4  349.10   15.48
   1  -5   4  354.46   15.70
  -1   5  -4  356.81   15.51
   1  -5   4  348.45   15.48
   1  -5   4  340.46   15.54
  -1   5  -4  362.77   15.63
  -1   3  -3 3343.69  150.14
  -1   3  -3 3473.99  150.21
  -1   3  -3 3446.79  150.12
   1  -3   3 3354.88  150.21
   1  -3   3 3367.51  150.05
   1  -3   3 3403.93  150.15
  -1   3  -3 3507.76  150.02
   1  -3   3 3499.41  150.16
   1  -1   2   53.77    2.85
   1  -1   2   58.96    2.75
   1  -1   2   57.80    2.87
  -1   1  -2   62.92    2.72
  -1   1  -2   59.90    2.86
   1   1   1   61.83    2.87
  -1  -1  -1   61.04    2.83
   1   1   1   61.58    2.90
  -1  -1  -1   60.68    2.85
   1   1   1   60.59    2.86
  -1  -1  -1   56.80    2.77
   1   1   1   59.14    2.85
   1   1   1   53.58    2.82
  -1  -1  -1   63.34    2.88
   1   3   0  987.47   38.63
   1   3   0  831.71   38.67
  -1  -3   0  886.77   38.59
   1   3   0  859.51   38.64
  -1  -3   0  857.14   38.62
   1   3   0  856.06   38.58
  -1  -3   0  801.96   38.56
  -1  -3   0  850.43   38.63
  -1  -3   0  875.94   38.67
   1   3   0  972.00   38.65
  -1  -5   1  629.65   27.42
   1   5  -1  588.39   27.12
  -1  -5   1  601.35   27.22
  -1  -5   1  655.82   27.39
  -1  -5   1  556.89   27.21
   1   5  -1  643.44   27.20
   1   5  -1  659.71   27.22
   1   5  -1  632.24   27.39
   1   5  -1  580.25   27.22
   1   7  -2  568.92   27.64
   1   7  -2  637.48   27.88
   1   7  -2  621.82   27.54
  -1  -7   2  610.41   27.56
   1   7  -2  663.39   27.60
  -1  -7   2  615.08   27.63
  -1  -7   2  629.04   27.87
   1   9  -3  114.30    5.31
  -1  -9   3  107.19    5.76
  -1  -9   3  104.91    5.45
   1   9  -3  110.95    5.37
   1   9  -3  111.13    5.56
  -1 -11   4  858.99   37.49
  -1 -11   4  854.46   37.51
   1  11  -4  774.39   37.05
   1  11  -4  862.64   36.84
   1  11  -4  811.19   36.67
  -1 -13   5  512.85   24.67
  -1 -13   5  562.19   24.82
   1  13  -5  523.69   24.29
  -1 -15   6  228.18   11.29
  -1 -15   6  219.07   11.27
   1  15  -6  206.61   10.72
  -1 -17   7    9.71    2.36
  -1 -17   7   12.53    2.89
  -1 -19   8  266.35   14.32
  -1 -19   8  279.85   14.34
   1 -20  12   12.61    2.56
   1 -18  11  889.27   39.32
   1 -18  11  814.43   39.52
   1 -16  10  190.35   10.35
   1 -16  10  215.78   10.82
   1 -14   9   14.33    2.00
  -1  14  -9   17.63    1.75
   1 -14   9   15.39    1.96
  -1  12  -8  986.36   43.91
   1 -12   8  987.67   44.80
   1 -12   8 1044.12   45.14
  -1  12  -8 1026.12   44.47
   1 -10   7 1314.49   56.55
  -1  10  -7 1306.13   56.71
   1 -10   7 1285.95   57.16
  -1  10  -7 1262.21   56.55
  -1  10  -7 1333.18   56.98
  -1  10  -7 1268.49   56.94
   1 -10   7 1195.55   57.32
   1  -8   6 1196.34   53.77
  -1   8  -6 1217.33   53.69
  -1   8  -6 1215.46   53.63
  -1   8  -6 1218.42   53.40
  -1   8  -6 1180.62   53.78
   1  -8   6 1216.94   53.96
   1  -8   6 1218.95   53.80
   1  -8   6 1229.77   53.40
   1  -6   5 1301.95   56.88
   1  -6   5 1273.18   57.19
  -1   6  -5 1280.36   57.05
   1  -6   5 1304.15   57.05
   1  -6   5 1298.36   57.13
  -1   6  -5 1287.13   56.86
  -1   6  -5 1288.46   56.94
  -1   6  -5 1262.47   57.06
   1  -6   5 1346.16   57.03
  -1   4  -4   42.27    2.21
   1  -4   4   42.05    1.95
   1  -4   4   43.22    2.13
  -1   4  -4   39.77    2.02
   1  -4   4   40.03    2.17
  -1   4  -4   37.81    2.07
   1  -4   4   41.88    2.22
   1  -4   4   43.24    2.06
  -1   4  -4   41.69    2.15
   1  -2   3   71.21    3.60
   1  -2   3   77.44    3.60
  -1   2  -3   75.36    3.46
  -1   2  -3   76.87    3.58
   1  -2   3   75.46    3.49
  -1   2  -3   75.44    3.63
   1   0   2  169.48    8.41
  -1   0  -2  193.43    8.27
   1   0   2  189.32    8.42
   1   0   2  185.26    8.28
   1   2   1 1526.61   69.28
   1   2   1 1597.05   69.31
  -1  -2  -1 1630.10   69.23
  -1  -2  -1 1540.19   69.30
   1   2   1 1512.34   69.30
   1   2   1 1631.66   69.35
   1   2   1 1584.12   69.24
  -1  -2  -1 1636.80   69.30
  -1  -2  -1 1583.87   69.31
   1   2   1 1436.42   69.28
  -1  -2  -1 1708.96   69.38
  -1  -4   0 1402.23   63.84
   1   4   0 1421.74   63.87
   1   4   0 1472.58   63.99
  -1  -4   0 1481.61   63.92
   1   4   0 1425.92   63.85
   1   4   0 1403.76   63.84
   1   4   0 1458.03   63.92
  -1  -4   0 1553.89   63.99
   1   4   0 1522.73   63.84
  -1  -4   0 1407.77   63.89
   1   6  -1   46.60    2.65
  -1  -6   1   49.95    2.77
  -1  -6   1   53.02    2.61
   1   6  -1   55.99    2.91
  -1  -6   1   60.85    2.91
   1   6  -1   60.28    2.79
  -1  -6   1   61.81    2.96
  -1  -8   2   68.80    3.99
   1   8  -2   88.59    4.17
   1   8  -2   86.34    4.24
   1   8  -2   71.16    4.13
  -1  -8   2   95.90    4.33
  -1  -8   2   80.06    4.39
   1  10  -3   14.74    1.61
  -1 -10   3   17.14    1.90
   1  10  -3   19.24    1.58
   1  10  -3   17.96    1.45
   1  12  -4   58.86    3.14
  -1 -12   4   55.59    3.81
  -1 -12   4   60.33    3.95
   1  12  -4   55.21    3.56
  -1 -14   5  165.12    9.27
   1  14  -5  177.81    8.91
  -1 -14   5  184.17    9.36
  -1 -16   6    5.38    2.13
   1  16  -6    8.41    2.07
  -1 -16   6   11.18    2.16
  -1 -18   7   31.07    3.47
  -1 -18   7   25.24    3.61
   1 -19  12   58.83    4.48
   1 -19  12   54.48    4.72
   1 -17  11  151.51    8.59
   1 -17  11  165.72    9.02
   1 -15  10   79.64    4.99
   1 -15  10   88.49    5.47
  -1  13  -9  284.72   12.90
   1 -13   9  275.01   13.26
   1 -13   9  260.29   13.51
   1 -11   8  398.87   20.27
  -1  11  -8  428.09   19.34
  -1  11  -8  449.22   19.60
  -1  11  -8  459.65   19.87
   1 -11   8  451.64   20.13
  -1   9  -7   90.51    4.14
  -1   9  -7   90.67    4.08
   1  -9   7   74.40    4.02
   1  -9   7   79.21    4.66
  -1   9  -7   91.04    4.50
   1  -9   7   86.43    4.54
  -1   9  -7   98.39    4.51
   1  -7   6  466.20   21.09
  -1   7  -6  482.40   21.31
  -1   7  -6  494.09   20.99
   1  -7   6  477.30   21.32
   1  -7   6  491.18   21.44
  -1   7  -6  491.19   21.22
   1  -7   6  439.86   21.26
  -1   7  -6  476.99   21.36
   1  -7   6  437.14   21.46
  -1   7  -6  471.76   21.06
  -1   5  -5 1344.86   59.09
   1  -5   5 1373.52   59.13
   1  -5   5 1338.87   59.26
   1  -5   5 1314.06   59.10
  -1   5  -5 1373.85   59.25
  -1   5  -5 1359.23   59.21
   1  -5   5 1252.29   59.27
  -1   5  -5 1379.75   59.07
   1  -3   4 3173.98  138.15
   1  -3   4 3132.36  138.09
  -1   3  -4 3157.63  138.06
  -1   3  -4 3199.76  138.01
   1  -3   4 3126.43  137.88
  -1   3  -4 3166.56  137.87
  -1   3  -4 3182.69  138.15
   1  -3   4 3092.20  138.03
   1  -1   3  167.63    7.92
  -1   1  -3  179.40    7.93
   1   1   2  338.11   15.59
  -1  -1  -2  352.95   15.40
   1   1   2  351.43   15.62
  -1  -1  -2  325.97   15.58
  -1  -1  -2  338.72   15.61
   1   1   2  329.23   15.63
   1   1   2  363.74   15.52
  -1  -1  -2  357.74   15.50
   1   1   2  370.69   15.61
   1   3   1    4.85    0.67
  -1  -3  -1    2.01    0.55
   1   3   1   -0.35    0.53
  -1  -3  -1    0.98    0.39
  -1  -3  -1    0.26    0.40
   1   3   1    0.53    0.40
  -1  -3  -1    2.19    0.51
  -1  -3  -1    3.17    0.55
   1   3   1    1.55    0.54
   1   3   1    1.34    0.46
   1   5   0  766.55   35.11
  -1  -5   0  718.20   35.13
   1   5   0  811.36   35.10
   1   5   0  823.97   35.28
   1   5   0  801.69   35.12
  -1  -5   0  759.43   35.08
  -1  -5   0  774.32   35.14
   1   5   0  799.35   35.20
  -1  -5   0  837.13   35.26
   1   5   0  842.35   35.08
   1   7  -1 2010.12   90.96
  -1  -7   1 2020.17   90.93
   1   7  -1 2144.05   90.94
   1   7  -1 2092.70   90.92
  -1  -7   1 2172.80   91.14
  -1  -7   1 2000.25   90.94
   1   7  -1 2084.59   90.87
  -1  -7   1 2040.65   91.17
   1   7  -1 2047.53   91.12
   1   9  -2  485.60   23.68
   1   9  -2  544.46   23.58
   1   9  -2  544.97   23.63
  -1  -9   2  506.35   23.56
  -1  -9   2  550.84   23.99
  -1 -11   3  110.26    5.66
   1  11  -3   93.88    5.01
   1  11  -3   94.70    5.24
  -1 -13   4  361.96   16.83
  -1 -13   4  346.88   16.75
   1  13  -4  341.11   16.36
  -1 -15   5    4.94    1.95
  -1 -15   5    4.26    1.59
   1  15  -5    3.06    1.81
  -1 -17   6   23.43    3.51
   1  17  -6   19.81    2.64
  -1 -17   6   22.51    3.05
  -1 -19   7    6.16    2.68
  -1 -19   7    8.11    3.06
   1 -18  12  221.36   11.60
   1 -18  12  204.47   11.07
   1 -16  11   17.34    2.23
   1 -16  11   20.25    2.57
  -1  14 -10  451.52   19.59
   1 -14  10  425.28   20.38
   1 -14  10  396.70   19.94
  -1  12  -9  154.80    7.41
   1 -12   9  148.06    7.69
   1 -12   9  150.53    7.99
   1 -10   8  160.86    8.15
  -1  10  -8  163.73    7.76
  -1  10  -8  156.86    7.33
  -1  10  -8  160.73    7.45
   1 -10   8  163.58    7.35
   1 -10   8  165.52    7.92
  -1  10  -8  166.17    7.77
  -1   8  -7 1400.11   60.53
  -1   8  -7 1381.60   60.58
  -1   8  -7 1385.35   60.87
  -1   8  -7 1394.82   60.80
   1  -8   7 1310.62   61.11
   1  -8   7 1339.43   60.89
   1  -8   7 1390.87   60.62
  -1   8  -7 1326.99   60.94
   1  -8   7 1369.78   61.02
   1  -8   7 1423.23   60.91
  -1   6  -6  604.34   27.19
  -1   6  -6  604.80   27.22
  -1   6  -6  622.78   27.39
   1  -6   6  633.83   27.30
  -1   6  -6  627.06   27.39
   1  -6   6  622.73   27.41
   1  -6   6  574.93   27.47
   1  -6   6  627.02   27.24
   1  -4   5 1751.27   78.05
  -1   4  -5 1780.93   77.87
  -1   4  -5 1742.21   78.13
   1  -4   5 1787.91   78.15
   1  -4   5 1774.73   77.89
   1  -4   5 1802.13   78.08
  -1   4  -5 1778.90   78.02
  -1   4  -5 1795.69   78.02
  -1   2  -4 9737.07  425.67
  -1   2  -4 9217.56  425.70
   1  -2   4 9879.80  425.68
  -1   2  -4 9999.00  425.71
   1  -2   4 9684.42  425.47
  -1   2  -4 9795.66  425.45
   1  -2   4 9736.37  425.71
  -1   0  -3   14.18    0.80
  -1   0  -3   12.95    0.99
   1   0   3   13.67    0.79
   1   0   3   14.04    1.01
   1   2   2 2830.03  122.10
  -1  -2  -2 2675.96  122.10
  -1  -2  -2 2853.67  122.18
   1   2   2 2980.04  122.14
   1   2   2 2605.37  121.91
   1   2   2 2921.19  122.17
   1   2   2 2728.08  122.07
  -1  -2  -2 2802.22  121.90
  -1  -2  -2 2810.02  122.02
   1   2   2 2794.79  122.03
  -1  -4  -1  416.21   18.31
   1   4   1  368.76   18.20
   1   4   1  394.06   18.24
   1   4   1  397.64   18.16
   1   4   1  428.85   18.23
   1   4   1  409.12   18.20
  -1  -4  -1  384.29   18.16
  -1  -4  -1  421.88   18.26
  -1  -4  -1  430.98   18.16
  -1  -6   0 2068.41   94.66
   1   6   0 2343.72   94.66
  -1  -6   0 2124.82   94.61
  -1  -6   0 1964.75   94.73
   1   6   0 2221.99   94.67
   1   6   0 2017.89   94.68
   1   6   0 2134.53   94.79
   1   6   0 2171.80   94.58
   1   6   0 2170.01   94.66
  -1  -6   0 2286.76   94.73
  -1  -8   1 1353.50   61.56
  -1  -8   1 1367.72   61.31
   1   8  -1 1452.25   61.29
   1   8  -1 1357.70   61.34
   1   8  -1 1452.14   61.29
  -1  -8   1 1329.91   61.45
  -1  -8   1 1370.60   61.29
   1  10  -2   21.77    1.88
   1  10  -2   23.65    1.84
   1  10  -2   26.68    1.90
  -1 -10   2   22.22    2.13
   1  12  -3  310.89   14.23
   1  12  -3  306.60   14.61
  -1 -12   3  310.48   14.92
  -1 -14   4  213.35   10.37
  -1 -14   4  211.40   10.39
  -1 -16   5    2.86    1.96
  -1 -16   5   -2.11    1.82
   1  16  -5    0.30    1.96
   1  18  -6   46.02    3.98
  -1 -18   6   42.38    4.32
  -1 -18   6   50.58    4.33
   1 -19  13  330.70   16.82
   1 -17  12  194.62   10.16
   1 -17  12  176.05    9.65
   1 -15  11   77.04    4.76
   1 -15  11   79.99    5.22
  -1  13 -10  341.69   15.67
   1 -13  10  332.54   16.38
   1 -13  10  342.77   16.07
   1 -11   9   37.38    2.50
  -1  11  -9   36.56    2.32
  -1  11  -9   37.00    1.83
   1 -11   9   34.02    1.81
   1 -11   9   32.76    2.69
   1  -9   8  710.86   31.48
  -1   9  -8  722.34   31.75
   1  -9   8  731.63   31.84
  -1   9  -8  710.19   31.45
   1  -9   8  642.57   31.82
  -1   9  -8  737.02   31.44
   1  -9   8  685.92   32.13
  -1   9  -8  724.79   31.80
  -1   7  -7 1778.25   77.55
   1  -7   7 1776.85   77.59
   1  -7   7 1806.09   77.81
  -1   7  -7 1715.38   77.77
  -1   7  -7 1803.04   77.64
  -1   7  -7 1869.74   77.85
   1  -7   7 1683.39   77.69
   1  -7   7 1685.25   77.93
   1  -5   6   92.79    4.39
  -1   5  -6   92.49    4.59
  -1   5  -6   96.87    4.48
  -1   5  -6   98.43    4.39
   1  -5   6   86.46    4.58
   1  -5   6   90.73    4.61
   1  -5   6   95.17    4.50
  -1   5  -6   94.89    4.53
  -1   3  -5  794.67   37.09
  -1   3  -5  834.03   37.07
  -1   3  -5  843.39   37.00
   1  -3   5  826.84   37.01
  -1   3  -5  849.84   36.86
   1  -3   5  840.45   36.88
   1  -3   5  861.96   37.09
  -1   1  -4  178.27    8.37
  -1   1  -4  186.26    8.37
   1  -1   4  179.92    8.37
   1   1   3  362.89   16.57
   1   1   3  357.38   16.42
  -1  -1  -3  374.76   16.26
  -1  -1  -3  382.37   16.41
   1   1   3  386.30   16.62
   1   1   3  372.41   16.61
   1   1   3  346.97   16.54
   1   1   3  366.09   16.28
   1   3   2 1220.87   49.08
  -1  -3  -2 1090.99   49.09
   1   3   2 1119.36   49.06
   1   3   2 1046.87   48.85
  -1  -3  -2 1128.03   48.97
   1   3   2 1090.59   48.97
   1   3   2 1127.60   49.01
  -1  -3  -2 1079.59   49.01
  -1  -3  -2 1073.89   48.98
  -1  -3  -2 1143.83   48.83
   1   5   1   35.99    1.87
   1   5   1   30.80    1.76
   1   5   1   32.66    1.84
   1   5   1   23.97    1.77
   1   7   0   60.84    3.19
  -1  -7   0   50.77    3.12
   1   7   0   71.82    3.24
  -1  -7   0   72.62    3.46
   1   7   0   57.01    3.16
   1   7   0   62.45    3.53
  -1  -7   0   47.00    3.37
   1   7   0   67.30    3.29
  -1  -9   1   21.71    1.96
  -1  -9   1   23.06    2.13
   1   9  -1   20.23    1.73
   1   9  -1   22.42    1.72
  -1  -9   1   19.30    1.62
   1  11  -2  685.18   31.33
  -1 -11   2  704.25   31.60
   1  13  -3    1.76    1.48
  -1 -13   3    1.58    1.59
   1  13  -3    1.29    1.00
  -1 -15   4  211.86   10.67
   1  15  -4  186.32   10.15
  -1 -15   4  212.61   10.71
   1  17  -5   68.93    4.85
  -1 -17   5   77.27    5.50
  -1 -17   5   80.22    5.40
   1 -18  13  258.00   13.52
   1 -16  12    2.28    1.41
   1 -16  12    1.26    1.53
  -1  14 -11  112.64    5.75
   1 -14  11  105.96    6.02
   1 -14  11  116.24    6.55
   1 -12  10   17.28    1.93
  -1  12 -10   13.61    1.52
   1 -12  10   17.49    1.72
  -1  10  -9   34.96    2.17
   1 -10   9   28.29    2.32
  -1  10  -9   33.57    2.14
  -1  10  -9   31.53    1.69
   1 -10   9   30.73    1.68
   1 -10   9   28.80    2.09
  -1   8  -8  943.68   41.31
   1  -8   8  846.77   41.15
   1  -8   8  961.04   41.29
  -1   8  -8  939.40   40.95
  -1   8  -8  950.07   41.24
  -1   8  -8  951.59   41.11
   1  -8   8  958.56   41.01
   1  -8   8  848.26   41.41
  -1   6  -7 1112.58   49.30
   1  -6   7 1127.48   49.15
   1  -6   7  998.08   49.30
   1  -6   7 1129.58   49.32
  -1   6  -7 1105.41   49.07
  -1   6  -7 1224.94   49.29
   1  -6   7 1052.13   49.09
  -1   6  -7 1179.01   49.13
  -1   4  -6  377.34   16.25
  -1   4  -6  375.45   16.35
   1  -4   6  365.92   16.35
   1  -4   6  357.58   15.99
   1  -4   6  362.12   16.25
   1  -4   6  350.33   16.20
  -1   4  -6  364.31   16.16
  -1   4  -6  353.15   16.41
  -1   2  -5 1088.91   48.56
   1  -2   5 1060.16   48.49
  -1   2  -5 1105.42   48.50
  -1   2  -5 1121.22   48.55
  -1   2  -5 1114.71   48.19
   1  -2   5 1060.18   48.52
   1  -2   5 1102.50   48.20
   1   0   4  428.46   18.37
  -1   0  -4  416.99   18.67
  -1   0  -4  434.57   18.36
   1   2   3  284.95   12.95
   1   2   3  271.37   12.70
   1   2   3  275.77   12.94
   1   2   3  291.41   13.01
  -1  -2  -3  284.81   12.83
   1   2   3  291.48   12.87
  -1  -2  -3  276.15   12.98
  -1  -2  -3  303.48   12.69
   1   2   3  288.16   13.01
   1   2   3  273.61   13.04
   1   4   2 1219.69   54.02
  -1  -4  -2 1220.65   54.01
   1   4   2 1155.98   53.88
   1   4   2 1167.89   54.05
   1   4   2 1325.68   54.08
  -1  -4  -2 1144.06   54.12
  -1  -4  -2 1277.74   53.87
  -1  -4  -2 1247.17   54.02
   1   4   2 1243.24   54.03
  -1  -6  -1 2776.07  120.45
  -1  -6  -1 2634.03  120.40
   1   6   1 2688.88  120.47
   1   6   1 2716.42  120.48
   1   6   1 2746.93  120.58
  -1  -6  -1 2809.05  120.58
   1   6   1 2835.96  120.47
  -1  -6  -1 2745.57  120.56
   1   6   1 2888.61  120.46
   1   6   1 2586.53  120.47
   1   8   0  989.18   41.26
  -1  -8   0  931.35   41.36
   1   8   0  946.57   41.20
   1   8   0  886.38   41.29
  -1  -8   0  897.98   41.27
   1   8   0  922.65   41.25
  -1  -8   0  903.86   41.45
   1  10  -1  720.84   32.71
  -1 -10   1  731.70   32.88
   1  10  -1  747.82   32.57
  -1 -10   1  696.31   32.93
  -1 -12   2   80.99    4.81
   1  12  -2   75.35    4.60
  -1 -14   3  270.76   12.72
   1  14  -3  236.30   12.22
  -1 -16   4  218.08   11.46
   1  16  -4  217.70   11.06
  -1 -16   4  214.87   11.40
  -1 -18   5   16.32    2.89
   1  18  -5   15.91    2.98
   1 -19  14   10.91    2.97
   1 -17  13   10.00    2.02
   1 -17  13   10.40    2.32
   1 -15  12  124.44    6.94
   1 -15  12  137.47    7.51
   1 -13  11   70.10    4.28
   1 -13  11   75.10    4.67
  -1  13 -11   73.50    4.04
   1 -11  10   37.00    2.74
  -1  11 -10   35.61    1.85
  -1  11 -10   33.55    2.30
   1 -11  10   36.51    2.43
   1  -9   9  214.00   10.79
   1  -9   9  250.15   10.58
  -1   9  -9  242.74   10.53
   1  -9   9  235.38   10.88
  -1   9  -9  225.59   10.84
  -1   9  -9  233.35   10.75
   1  -9   9  199.41   11.03
  -1   7  -8 1020.72   43.56
  -1   7  -8  978.46   43.55
   1  -7   8  989.89   43.38
  -1   7  -8 1006.61   43.35
   1  -7   8  997.74   43.59
   1  -7   8  972.98   43.40
  -1   7  -8 1004.47   43.36
   1  -7   8  857.83   43.60
  -1   5  -7   55.16    2.79
   1  -5   7   53.12    2.59
  -1   5  -7   51.61    2.96
   1  -5   7   45.86    2.76
  -1   5  -7   61.73    2.82
   1  -5   7   56.68    2.82
   1  -5   7   56.08    2.94
  -1   5  -7   49.05    2.89
   1  -3   6 1245.95   53.47
  -1   3  -6 1242.84   53.53
  -1   3  -6 1260.07   53.58
  -1   3  -6 1228.52   53.22
  -1   3  -6 1257.19   53.48
   1  -3   6 1194.34   53.24
  -1   3  -6 1162.94   53.15
   1  -3   6 1208.49   53.52
  -1   1  -5  100.74    4.81
  -1   1  -5   87.98    4.75
   1  -1   5   94.62    4.77
   1  -1   5   96.04    4.78
  -1   1  -5  100.72    4.41
  -1   1  -5  103.09    4.82
  -1   1  -5   86.04    4.73
   1  -1   5   98.98    4.41
  -1  -1  -4  699.47   30.28
   1   1   4  709.63   30.74
   1   1   4  671.63   30.67
   1   1   4  669.88   30.29
   1   1   4  712.86   30.74
  -1  -1  -4  711.09   30.49
   1   1   4  668.01   30.67
   1   1   4  698.01   30.50
  -1  -3  -3    6.99    0.63
   1   3   3   10.21    0.95
   1   3   3    5.62    0.78
   1   3   3    6.69    0.97
  -1  -3  -3    6.27    0.84
   1   3   3    6.76    0.65
   1   3   3    7.91    1.03
  -1  -3  -3    6.58    0.78
  -1  -3  -3    6.10    0.84
   1   3   3    6.46    0.90
  -1  -5  -2  340.45   15.61
  -1  -5  -2  368.15   15.61
   1   5   2  341.02   15.57
  -1  -5  -2  325.96   15.67
   1   5   2  320.45   15.56
  -1  -5  -2  366.83   15.48
   1   5   2  328.15   15.63
   1   5   2  337.38   15.49
   1   5   2  351.27   15.62
   1   5   2  331.23   15.60
  -1  -7  -1  607.01   26.29
   1   7   1  574.23   26.26
   1   7   1  574.89   26.32
   1   7   1  557.77   26.27
  -1  -7  -1  518.27   26.30
   1   7   1  630.24   26.30
  -1  -7  -1  635.50   26.49
   1   7   1  587.21   26.33
  -1  -9   0   98.69    5.40
   1   9   0  115.38    5.59
  -1  -9   0  101.19    5.65
  -1  -9   0  104.88    5.53
  -1 -11   1   10.35    2.17
  -1 -11   1   15.38    2.07
   1  11  -1   11.01    1.83
  -1 -13   2   33.63    3.16
   1  13  -2   27.68    2.28
  -1 -13   2   31.51    2.82
   1  13  -2   26.23    2.49
   1  15  -3  291.95   14.46
  -1 -15   3  304.03   14.80
  -1 -17   4    3.46    2.46
   1  17  -4    7.57    2.36
  -1 -17   4    4.67    2.23
   1 -18  14  272.94   14.15
   1 -16  13   46.96    4.03
   1 -16  13   59.51    3.86
  -1  14 -12    2.43    1.21
   1 -14  12    3.90    1.29
   1 -12  11   79.12    4.53
  -1  12 -11   81.45    4.43
   1 -12  11   90.69    5.02
   1 -10  10   66.02    3.18
  -1  10 -10   66.24    3.18
  -1  10 -10   64.58    3.53
   1 -10  10   63.94    3.54
   1 -10  10   63.21    2.95
  -1  10 -10   67.85    3.55
   1 -10  10   58.94    3.51
   1 -10  10   59.60    3.79
   1  -8   9 1028.91   46.31
   1  -8   9 1053.99   46.22
  -1   8  -9 1076.45   46.48
   1  -8   9 1076.45   46.49
  -1   8  -9 1047.92   46.25
   1  -8   9  922.79   46.55
  -1   8  -9 1087.50   46.20
  -1   8  -9 1045.01   46.43
  -1   6  -8   89.43    4.43
   1  -6   8   86.70    4.32
  -1   6  -8   73.07    4.07
   1  -6   8   79.29    4.11
  -1   6  -8   85.65    4.19
   1  -6   8   89.40    4.00
   1  -6   8   84.16    4.27
  -1   6  -8   79.22    4.24
  -1   4  -7  199.90    8.97
  -1   4  -7  201.35    8.63
   1  -4   7  186.44    8.78
  -1   4  -7  182.62    8.86
   1  -4   7  185.58    8.87
   1  -4   7  183.56    8.42
   1  -4   7  188.09    8.66
  -1   4  -7  202.88    8.82
  -1   2  -6   11.74    1.03
  -1   2  -6   10.22    1.05
   1  -2   6   12.36    1.07
   1  -2   6   10.18    1.00
   1  -2   6   13.36    1.08
  -1   2  -6   13.74    0.87
  -1   2  -6   12.24    1.07
   1  -2   6   11.08    0.65
  -1   2  -6   12.82    1.12
  -1   0  -5  158.01    7.51
   1   0   5  158.21    7.13
   1   0   5  149.54    7.43
  -1   0  -5  158.74    7.12
  -1  -2  -4  431.14   18.93
   1   2   4  425.40   19.31
   1   2   4  412.49   19.28
   1   2   4  438.60   19.37
   1   2   4  428.42   19.42
   1   2   4  438.86   19.18
  -1  -2  -4  433.15   19.14
   1   2   4  418.78   18.96
   1   2   4  427.73   19.35
  -1  -2  -4  434.48   19.39
  -1  -4  -3  827.08   35.14
   1   4   3  817.91   35.36
   1   4   3  841.74   35.43
  -1  -4  -3  717.05   35.47
  -1  -4  -3  829.90   35.40
   1   4   3  773.41   35.44
  -1  -4  -3  814.13   35.33
   1   4   3  725.19   35.14
   1   4   3  812.61   35.42
   1   6   2 1216.41   51.78
  -1  -6  -2 1057.82   51.83
   1   6   2 1175.55   51.70
   1   6   2 1179.80   51.78
  -1  -6  -2 1127.69   51.80
  -1  -6  -2 1188.18   51.64
   1   6   2 1153.58   51.77
   1   6   2 1231.50   51.88
   1   8   1    6.81    1.33
  -1  -8  -1    4.76    1.05
  -1  -8  -1    5.87    1.09
  -1  -8  -1    5.38    1.29
   1   8   1    6.76    1.13
  -1 -10   0  260.89   12.76
  -1 -10   0  260.18   12.46
   1  10   0  262.23   12.57
  -1 -10   0  270.47   12.63
   1  12  -1   65.38    4.02
  -1 -12   1   65.01    4.30
  -1 -12   1   59.47    4.08
  -1 -14   2  260.16   12.26
  -1 -14   2  230.81   12.25
   1  14  -2  232.79   11.93
  -1 -16   3  337.08   16.56
   1  16  -3  331.26   16.21
  -1 -18   4   12.14    2.81
  -1 -18   4   17.22    2.58
   1  18  -4   13.30    1.99
   1 -19  15   46.31    4.31
   1 -17  14   48.02    4.08
   1 -15  13  498.46   24.50
   1 -15  13  535.76   24.06
   1 -13  12  198.15   10.04
   1 -13  12  203.72   10.48
  -1  13 -12  213.54    9.86
  -1  11 -11  277.26   12.35
   1 -11  11  269.63   13.24
  -1  11 -11  289.24   12.81
   1 -11  11  256.86   12.81
  -1   9 -10   39.12    2.14
   1  -9  10   34.86    2.29
   1  -9  10   40.80    2.15
   1  -9  10   34.59    2.54
  -1   9 -10   44.27    2.75
  -1   9 -10   32.10    2.33
   1  -9  10   41.78    2.45
   1  -7   9   49.49    2.41
   1  -7   9   38.84    2.44
  -1   7  -9   42.61    2.61
   1  -7   9   39.65    2.64
  -1   7  -9   44.19    2.61
   1  -7   9   47.22    2.72
  -1   7  -9   47.02    2.50
  -1   7  -9   45.74    2.80
  -1   5  -8   14.19    1.30
   1  -5   8   16.32    1.36
  -1   5  -8   17.30    1.24
   1  -5   8   18.91    1.25
   1  -5   8   17.71    1.00
  -1   5  -8   17.92    1.52
  -1   5  -8   19.76    1.35
   1  -5   8   17.96    1.30
  -1   3  -7  564.26   24.12
  -1   3  -7  565.40   24.05
  -1   3  -7  541.96   24.08
   1  -3   7  531.92   24.04
   1  -3   7  524.62   24.05
  -1   3  -7  565.96   24.09
   1  -3   7  520.98   23.66
   1  -3   7  539.80   24.00
  -1   3  -7  520.37   23.67
  -1   1  -6   20.84    1.61
   1  -1   6   21.55    1.58
  -1   1  -6   25.77    1.70
  -1   1  -6   25.19    1.68
   1  -1   6   23.83    1.25
   1  -1   6   21.77    1.59
  -1   1  -6   25.87    1.70
   1   1   5 1493.51   64.41
   1   1   5 1398.48   64.66
  -1  -1  -5 1593.74   64.42
  -1  -1  -5 1371.49   64.72
   1   1   5 1433.05   64.61
   1   1   5 1452.13   64.14
  -1  -3  -4  167.21    8.24
   1   3   4  171.75    8.16
   1   3   4  168.16    7.99
   1   3   4  175.01    8.16
   1   3   4  166.38    8.19
  -1  -3  -4  189.25    8.25
  -1  -3  -4  171.33    7.98
   1   3   4  155.32    7.77
   1   3   4  186.06    8.14
  -1  -3  -4  171.03    7.75
   1   5   3 3550.01  150.62
   1   5   3 3426.15  150.66
   1   5   3 3128.85  150.36
  -1  -5  -3 3370.51  150.72
   1   5   3 3507.05  150.62
  -1  -5  -3 3582.83  150.58
   1   5   3 3510.22  150.61
   1   5   3 3232.71  150.53
  -1  -5  -3 3609.69  150.36
   1   7   2 2311.99   96.55
  -1  -7  -2 2132.03   96.64
   1   7   2 2066.28   96.43
  -1  -7  -2 2178.01   96.62
   1   7   2 2254.29   96.59
  -1  -7  -2 2205.90   96.42
   1   9   1   32.74    2.71
   1   9   1   41.44    2.70
  -1  -9  -1   42.66    2.71
  -1  -9  -1   45.52    2.79
  -1  -9  -1   35.61    2.84
  -1 -11   0    6.57    1.61
   1  11   0   11.10    1.72
  -1 -11   0    6.21    1.69
   1  13  -1  246.38   12.29
   1  13  -1  254.86   12.01
  -1 -13   1  257.09   12.64
  -1 -13   1  241.33   12.35
  -1 -15   2  178.39    9.57
   1  15  -2  171.89    9.16
  -1 -15   2  171.61    9.45
   1  17  -3   98.23    6.37
  -1 -17   3  110.91    6.48
   1 -18  15    4.78    2.22
   1 -16  14  528.58   25.05
   1 -14  13  718.81   34.37
   1 -14  13  771.73   33.95
   1 -12  12   60.88    4.05
   1 -12  12   59.80    3.65
  -1  12 -12   68.03    3.65
   1 -10  11  761.97   36.56
  -1  10 -11  822.23   36.25
  -1  10 -11  834.25   35.92
  -1  10 -11  855.05   36.59
   1 -10  11  771.61   36.16
   1  -8  10  111.65    5.39
   1  -8  10   98.29    5.63
   1  -8  10  107.92    5.35
  -1   8 -10  109.46    5.61
   1  -8  10  114.22    5.64
  -1   8 -10  117.26    5.40
  -1   8 -10  115.55    5.82
  -1   8 -10  114.83    5.58
   1  -6   9   23.27    1.34
  -1   6  -9   22.46    1.68
  -1   6  -9   22.08    1.59
   1  -6   9   21.48    1.73
  -1   6  -9   22.31    1.81
  -1   6  -9   20.36    1.66
   1  -6   9   24.91    1.61
   1  -4   8  375.82   16.80
   1  -4   8  368.87   16.25
   1  -4   8  380.71   16.74
  -1   4  -8  366.09   16.75
  -1   4  -8  381.90   16.88
   1  -4   8  328.50   16.45
  -1   4  -8  383.45   16.83
   1  -4   8  376.30   16.25
  -1   2  -7  180.16    8.08
  -1   2  -7  169.99    8.03
   1  -2   7  166.56    7.99
  -1   2  -7  165.83    7.71
  -1   2  -7  158.07    8.01
  -1   2  -7  165.03    8.02
   1  -2   7  168.29    8.00
   1  -2   7  167.33    7.50
   1  -2   7  172.81    8.01
   1  -2   7  168.35    7.45
   1   0   6  196.33    8.79
  -1   0  -6  196.34    8.78
  -1   0  -6  177.53    9.13
   1   0   6  194.50    9.17
  -1   0  -6  198.41    9.25
  -1  -2  -5   47.62    3.10
  -1  -2  -5   62.61    2.97
   1   2   5   59.01    2.97
   1   2   5   54.11    3.16
   1   2   5   56.75    3.14
   1   2   5   61.52    3.24
   1   2   5   52.26    3.12
   1   2   5   55.24    2.71
  -1  -4  -4  759.57   32.55
   1   4   4  742.94   32.69
   1   4   4  740.37   32.75
  -1  -4  -4  728.31   32.84
   1   4   4  775.35   32.73
   1   4   4  660.91   32.31
   1   4   4  751.58   32.57
  -1  -4  -4  730.21   32.29
   1   6   3  941.20   40.47
  -1  -6  -3  936.37   40.45
   1   6   3  924.11   40.45
   1   6   3  833.61   40.19
  -1  -6  -3  894.43   40.58
  -1  -6  -3  923.84   40.20
   1   8   2   61.32    3.72
  -1  -8  -2   60.65    3.75
  -1  -8  -2   64.68    3.71
   1   8   2   65.88    3.64
  -1  -8  -2   54.52    3.43
  -1 -10  -1  110.53    6.13
   1  10   1  118.26    6.02
  -1 -10  -1  101.23    5.82
  -1 -10  -1  113.10    5.96
  -1 -12   0  130.89    7.19
  -1 -12   0  140.03    7.52
   1  12   0  130.97    7.11
  -1 -14   1   71.37    4.75
   1  14  -1   74.43    4.69
   1  16  -2  122.69    7.10
  -1 -16   2  113.22    7.43
  -1 -16   2  131.05    7.48
  -1 -18   3    8.75    1.79
   1  18  -3    5.42    1.41
   1 -19  16    2.03    2.35
   1 -17  15   -0.89    1.98
  -1  17 -15    3.98    2.36
  -1  15 -14   57.55    4.20
   1 -15  14   60.65    4.40
  -1  13 -13   15.68    2.11
   1 -13  13   12.63    1.85
  -1  13 -13   14.45    1.61
   1 -13  13   12.27    1.58
   1 -11  12    0.53    1.07
  -1  11 -12    3.08    1.09
  -1  11 -12    0.24    1.23
   1 -11  12    0.34    0.79
  -1   9 -11   57.25    3.40
   1  -9  11   60.42    3.15
  -1   9 -11   56.73    3.14
   1  -9  11   57.22    3.17
   1  -9  11   66.16    3.62
  -1   9 -11   69.67    3.79
  -1   7 -10  206.66    9.43
  -1   7 -10  201.82    9.27
  -1   7 -10  200.43    9.55
   1  -7  10  186.32    9.32
  -1   7 -10  219.30    9.30
   1  -7  10  182.36    8.99
   1  -7  10  201.61    9.23
  -1   5  -9 2050.40   89.03
   1  -5   9 2055.66   88.83
   1  -5   9 2080.30   88.95
  -1   5  -9 2137.30   88.88
  -1   5  -9 2094.07   88.97
   1  -5   9 1933.86   88.66
   1  -5   9 1964.16   88.39
  -1   3  -8 1667.13   74.65
   1  -3   8 1624.26   74.18
   1  -3   8 1682.55   74.62
   1  -3   8 1722.21   74.07
   1  -3   8 1707.76   74.68
  -1   3  -8 1757.31   74.71
  -1   3  -8 1722.79   74.72
  -1   3  -8 1656.44   74.27
   1  -3   8 1703.02   74.65
  -1   3  -8 1711.13   74.70
   1  -3   8 1693.59   74.07
  -1   1  -7  137.40    6.53
   1  -1   7  130.62    6.41
   1  -1   7  125.42    6.39
  -1   1  -7  129.68    6.19
   1  -1   7  130.61    6.43
  -1   1  -7  134.73    6.47
  -1   1  -7  131.52    6.44
  -1   1  -7  139.41    6.52
   1  -1   7  127.34    5.97
  -1  -1  -6  677.94   27.92
  -1  -1  -6  639.43   27.39
   1   3   5  151.90    7.14
  -1  -3  -5  151.99    6.85
  -1  -3  -5  144.53    7.34
   1   3   5  161.51    7.37
  -1  -3  -5  144.44    7.43
  -1  -3  -5  152.79    7.14
   1   3   5  141.82    6.86
  -1  -5  -4    1.62    0.73
   1   5   4    2.60    0.93
   1   5   4    0.37    0.78
   1   5   4    1.83    0.87
   1   5   4    0.60    0.57
  -1  -5  -4    3.52    0.99
  -1  -5  -4    0.98    0.84
  -1  -7  -3  431.92   19.19
   1   7   3  446.39   19.44
  -1  -7  -3  408.05   19.40
   1   7   3  409.40   19.20
   1   7   3  450.73   19.49
  -1  -7  -3  387.42   19.45
  -1  -9  -2    6.15    1.34
  -1  -9  -2    3.94    1.16
   1   9   2    5.39    1.38
   1   9   2    8.92    1.45
  -1  -9  -2    5.85    1.43
   1  11   1  213.56   10.41
  -1 -11  -1  208.11   10.58
  -1 -11  -1  204.95   10.30
   1  13   0  548.47   24.61
  -1 -13   0  517.92   24.50
  -1 -13   0  515.71   24.76
   1  15  -1  314.24   15.85
  -1 -15   1  331.41   16.28
  -1 -15   1  331.04   16.01
   1  17  -2    5.28    1.70
  -1 -17   2    2.56    1.67
  -1 -17   2    2.45    2.71
   1 -18  16   25.46    3.31
  -1  16 -15  772.76   35.13
   1 -16  15  761.29   35.47
   1 -14  14  263.01   13.24
  -1  14 -14  268.64   13.05
  -1  12 -13  109.14    5.74
   1 -12  13  100.64    5.27
  -1  12 -13  102.28    5.32
   1 -12  13   91.08    5.64
  -1  10 -12  660.93   29.63
  -1  10 -12  649.94   29.33
   1 -10  12  623.94   29.14
   1 -10  12  614.62   29.55
  -1  10 -12  694.05   29.07
  -1   8 -11  160.66    8.03
  -1   8 -11  162.22    7.85
  -1   8 -11  168.74    8.23
   1  -8  11  179.69    7.88
   1  -8  11  156.01    8.03
  -1   8 -11  174.67    7.98
   1  -8  11  158.16    7.66
   1  -6  10 1369.37   62.83
  -1   6 -10 1509.58   63.30
  -1   6 -10 1485.18   63.51
   1  -6  10 1360.70   63.15
   1  -6  10 1494.52   63.25
  -1   6 -10 1522.33   63.41
   1  -4   9 1423.70   65.75
  -1   4  -9 1482.77   66.20
  -1   4  -9 1467.14   66.23
  -1   4  -9 1496.15   66.15
   1  -4   9 1478.88   65.55
   1  -4   9 1496.94   66.17
   1  -4   9 1487.13   66.10
  -1   4  -9 1459.97   66.21
   1  -4   9 1558.83   65.55
  -1   2  -8  231.67   10.47
   1  -2   8  227.41   10.40
  -1   2  -8  217.94   10.08
  -1   2  -8  223.59   10.45
   1  -2   8  210.44   10.33
  -1   2  -8  218.77   10.43
   1  -2   8  220.12    9.84
  -1   2  -8  218.10   10.41
  -1   0  -7  504.43   22.79
   1   0   7  475.56   22.64
  -1   0  -7  491.30   22.65
  -1   0  -7  548.24   22.79
   1   0   7  489.01   22.23
  -1   0  -7  507.08   22.23
  -1  -2  -6  660.74   28.17
   1   2   6  643.38   28.19
   1   2   6  615.76   27.85
   1   4   5   20.90    1.88
  -1  -4  -5   22.50    1.93
   1   4   5   24.93    1.76
  -1  -4  -5   23.50    1.77
  -1  -4  -5   22.27    1.49
  -1  -6  -4  115.35    5.75
  -1  -6  -4  103.93    6.10
   1   6   4  116.23    6.11
   1   6   4  114.91    5.78
  -1  -6  -4  121.74    6.06
   1   8   3  180.30    8.76
  -1  -8  -3  183.54    8.57
  -1  -8  -3  161.42    8.79
  -1  -8  -3  176.26    8.80
   1   8   3  176.10    8.79
  -1 -10  -2  362.29   18.23
  -1 -10  -2  400.91   18.43
   1  10   2  385.05   18.14
  -1 -10  -2  412.84   18.17
   1  10   2  389.46   18.28
  -1 -12  -1  251.05   12.43
   1  12   1  253.79   12.50
  -1 -12  -1  259.81   12.76
   1  14   0  493.02   22.42
   1  14   0  477.56   22.70
  -1 -14   0  481.03   23.03
  -1 -14   0  478.92   22.72
   1  16  -1  701.55   32.55
  -1 -16   1  673.01   32.89
  -1 -16   1  737.06   32.76
  -1 -18   2    0.91    1.22
   1  18  -2    0.40    1.27
   1 -17  16  163.97    9.34
  -1  17 -16  170.28    9.04
  -1  15 -15  901.27   40.15
   1 -15  15  862.75   40.37
  -1  13 -14  150.69    8.27
  -1  13 -14  157.67    7.90
   1 -13  14  170.21    8.50
  -1  11 -13  170.58    8.32
  -1  11 -13  182.36    8.76
   1 -11  13  164.05    8.13
   1 -11  13  166.80    8.63
   1  -9  12   11.56    1.41
  -1   9 -12   10.65    1.59
  -1   9 -12   15.17    1.37
   1  -9  12   14.86    1.17
  -1   9 -12   10.85    1.46
  -1   7 -11  177.06    7.89
   1  -7  11  154.62    7.45
   1  -7  11  168.60    7.82
   1  -7  11  155.29    7.80
  -1   7 -11  162.29    8.11
  -1   7 -11  173.81    8.03
   1  -5  10  571.66   25.13
  -1   5 -10  568.29   25.33
  -1   5 -10  586.49   25.21
  -1   5 -10  560.49   25.25
  -1   5 -10  591.08   25.34
   1  -5  10  524.64   24.58
   1  -5  10  555.57   24.87
   1  -5  10  574.92   24.58
   1  -3   9  390.64   16.85
  -1   3  -9  370.28   17.51
  -1   3  -9  382.91   17.52
  -1   3  -9  390.00   17.54
   1  -3   9  370.55   17.42
   1  -3   9  370.12   16.89
  -1   3  -9  380.61   17.52
  -1   3  -9  389.02   17.10
  -1   1  -8   31.85    2.20
  -1   1  -8   25.79    1.84
  -1   1  -8   31.94    2.20
  -1   1  -8   34.61    2.27
   1  -1   8   27.07    1.60
  -1  -1  -7   17.98    1.34
   1   1   7   21.87    1.39
  -1  -1  -7   17.60    1.79
  -1  -3  -6 1540.82   65.48
  -1  -3  -6 1566.14   65.83
   1   3   6 1523.40   66.11
   1   3   6 1424.30   65.49
   1   3   6 1475.54   65.81
  -1  -3  -6 1416.70   66.10
   1   5   5  504.30   22.32
  -1  -5  -5  478.44   22.42
   1   5   5  510.72   22.33
  -1  -5  -5  501.57   21.82
   1   5   5  455.17   21.83
  -1  -5  -5  487.32   22.12
  -1  -7  -4  525.42   22.97
  -1  -7  -4  514.08   23.28
   1   7   4  477.44   22.95
  -1  -7  -4  490.76   23.42
   1   7   4  536.91   23.36
   1   7   4  512.09   23.31
   1   9   3  239.35   11.94
  -1  -9  -3  269.01   12.20
   1   9   3  255.15   12.07
  -1  -9  -3  245.92   12.09
  -1  -9  -3  237.25   11.74
  -1 -11  -2    2.50    1.40
  -1 -11  -2   -0.32    1.57
   1  11   2    3.46    1.59
  -1 -13  -1  101.34    5.78
   1  13   1   95.49    5.77
  -1 -13  -1   88.55    5.86
  -1 -15   0  127.03    7.12
   1  15   0  124.15    7.02
  -1 -17   1   61.92    4.57
   1  17  -1   64.04    4.49
  -1 -17   1   70.26    5.27
   1 -18  17   54.85    4.52
  -1  16 -16   17.59    2.75
   1 -16  16   12.13    2.45
  -1  14 -15   54.91    4.18
   1 -14  15   53.05    3.96
  -1  12 -14  126.15    6.83
  -1  12 -14  118.36    6.43
   1 -12  14  136.38    6.90
  -1  10 -13  617.25   27.34
  -1  10 -13  625.13   27.60
   1 -10  13  571.97   26.98
  -1  10 -13  604.99   27.00
   1 -10  13  627.21   27.53
   1  -8  12  873.17   40.87
  -1   8 -12  932.60   41.56
  -1   8 -12  979.51   41.45
  -1   8 -12  956.11   41.24
   1  -8  12  952.08   41.20
   1  -8  12  926.98   41.32
  -1   6 -11  724.69   31.32
  -1   6 -11  702.67   31.25
   1  -6  11  663.70   30.51
   1  -6  11  681.13   30.48
   1  -6  11  712.12   30.88
   1  -6  11  728.01   31.06
  -1   6 -11  729.80   31.12
  -1   6 -11  720.09   31.22
  -1   4 -10  184.44    9.09
   1  -4  10  184.58    8.99
  -1   4 -10  197.37    9.17
  -1   4 -10  182.25    9.05
   1  -4  10  179.00    8.36
   1  -4  10  195.75    8.36
  -1   4 -10  198.46    9.16
   1  -4  10  187.41    8.54
  -1   2  -9   22.16    1.89
  -1   2  -9   12.71    1.62
  -1   2  -9   18.79    1.89
  -1   2  -9   16.67    1.80
   1  -2   9   29.31    1.31
  -1   2  -9   23.24    1.68
  -1   0  -8  329.20   14.54
   1   0   8  308.40   14.25
  -1   0  -8  298.35   14.82
  -1   0  -8  337.24   14.87
  -1  -2  -7  133.14    6.41
   1   2   7  132.36    6.02
   1   2   7  134.19    6.40
  -1  -4  -6  704.35   30.49
  -1  -4  -6  696.32   30.84
  -1  -4  -6  687.63   31.25
   1   4   6  685.62   30.84
   1   4   6  663.77   30.51
   1   4   6  696.41   31.11
  -1  -6  -5  387.90   18.48
  -1  -6  -5  404.47   18.21
  -1  -6  -5  402.25   17.86
   1   6   5  382.01   18.29
   1   6   5  385.30   17.88
   1   6   5  400.57   18.33
  -1  -8  -4  140.99    6.98
  -1  -8  -4  131.16    7.29
  -1  -8  -4  144.61    7.47
   1   8   4  146.66    7.34
   1   8   4  139.45    7.35
  -1 -10  -3  130.35    7.17
   1  10   3  127.66    6.99
  -1 -10  -3  141.64    7.21
  -1 -10  -3  141.98    6.90
   1  10   3  118.70    7.03
   1  12   2  133.58    7.49
  -1 -12  -2  142.17    7.78
  -1 -12  -2  139.32    7.41
  -1 -14  -1  583.98   27.43
   1  14   1  591.01   27.18
   1  14   1  581.14   26.89
  -1 -14  -1  576.27   27.07
  -1 -16   0  111.68    6.65
   1  16   0   99.93    6.32
  -1 -16   0  110.82    7.12
  -1 -18   1   10.00    1.97
   1  18  -1   13.54    2.01
   1 -17  17   35.69    3.49
  -1  15 -16  247.64   12.20
   1 -15  16  235.51   12.24
   1 -13  15  213.77   10.60
  -1  13 -15  203.51   10.53
  -1  11 -14   20.98    2.36
  -1  11 -14   22.21    2.04
   1 -11  14   21.88    2.11
  -1   9 -13  101.35    5.43
  -1   9 -13  100.39    5.22
  -1   9 -13   98.42    4.95
   1  -9  13   92.35    4.65
   1  -9  13   93.56    5.11
  -1   7 -12  998.92   42.56
   1  -7  12  977.99   42.42
  -1   7 -12  952.32   42.67
  -1   7 -12  974.03   42.75
  -1   7 -12  978.14   42.81
   1  -7  12  995.59   42.50
   1  -7  12  905.55   41.98
  -1   5 -11 1321.76   58.50
  -1   5 -11 1347.55   58.56
   1  -5  11 1272.69   57.69
   1  -5  11 1320.57   57.98
   1  -5  11 1359.04   57.69
  -1   5 -11 1305.85   58.43
  -1   5 -11 1280.31   58.49
   1  -3  10  187.04    8.61
  -1   3 -10  186.90    8.91
  -1   3 -10  180.16    9.34
  -1   3 -10  200.93    9.44
   1  -3  10  198.72    8.64
  -1   3 -10  208.72    9.46
  -1   3 -10  200.57    9.41
  -1   1  -9  894.79   38.53
  -1   1  -9  866.62   38.55
  -1   1  -9  862.61   38.60
  -1   1  -9  865.26   38.20
   1  -1   9  838.81   37.90
  -1  -1  -8  114.35    5.58
  -1  -1  -8  133.17    5.85
   1   1   8  102.39    4.95
  -1  -3  -7   38.26    2.74
   1   3   7   39.59    2.45
   1   3   7   37.04    2.80
   1   3   7   41.64    2.13
  -1  -3  -7   44.11    2.58
  -1  -5  -6  471.48   21.48
   1   5   6  453.82   21.12
   1   5   6  481.58   21.72
   1   5   6  500.34   21.76
  -1  -5  -6  463.36   21.08
  -1  -5  -6  484.29   21.87
  -1  -7  -5   36.36    2.42
  -1  -7  -5   38.29    2.84
   1   7   5   35.90    2.84
   1   7   5   43.01    2.48
   1   7   5   41.95    2.90
  -1  -7  -5   35.24    2.85
  -1  -9  -4  974.97   41.88
   1   9   4  958.79   42.28
  -1  -9  -4  830.59   42.20
  -1  -9  -4  901.98   42.20
   1   9   4 1001.13   42.23
   1  11   3   12.74    2.07
  -1 -11  -3    8.99    1.76
  -1 -11  -3   13.17    2.35
  -1 -13  -2 1296.59   58.12
  -1 -13  -2 1285.77   58.48
   1  13   2 1305.22   58.29
  -1 -15  -1  684.92   30.96
   1  15   1  675.14   31.01
  -1 -15  -1  638.55   31.23
  -1 -17   0    5.48    1.74
   1  17   0    4.59    1.68
   1 -16  17  577.48   26.94
  -1  16 -17  569.12   26.65
  -1  14 -16  246.01   11.96
   1 -14  16  228.79   11.92
  -1  12 -15  122.22    6.84
  -1  12 -15  126.29    6.50
   1 -12  15  124.88    6.76
  -1  10 -14   19.79    2.01
  -1  10 -14   24.69    2.51
   1 -10  14   18.59    1.86
   1  -8  13   11.54    1.19
  -1   8 -13    7.89    1.28
  -1   8 -13    6.48    1.48
  -1   8 -13    9.29    1.49
  -1   8 -13    9.40    1.66
   1  -8  13    7.50    0.73
  -1   6 -12  799.71   35.75
   1  -6  12  752.89   34.87
  -1   6 -12  801.75   35.72
   1  -6  12  812.78   35.27
  -1   6 -12  843.82   35.67
  -1   6 -12  827.21   35.83
   1  -6  12  811.48   34.87
  -1   4 -11  335.00   15.91
  -1   4 -11  349.57   15.93
   1  -4  11  333.80   15.05
   1  -4  11  348.87   15.05
   1  -4  11  339.86   15.18
  -1   4 -11  336.72   15.87
  -1   4 -11  331.02   15.89
  -1   2 -10   16.13    1.77
  -1   2 -10   17.77    1.75
  -1   2 -10   19.29    1.83
   1  -2  10   16.16    1.04
  -1   2 -10   14.76    1.36
   1   0   9 1097.11   49.63
  -1   0  -9 1134.59   49.74
  -1   0  -9 1151.10   49.70
  -1   0  -9 1104.14   49.33
   1   0   9 1096.35   49.03
  -1  -2  -8  782.54   34.78
   1   2   8  778.40   34.31
  -1  -2  -8  797.53   35.40
   1   2   8  781.91   34.78
   1   4   7  617.99   27.39
  -1  -4  -7  594.22   26.63
  -1  -4  -7  592.65   27.04
   1   4   7  608.34   26.67
  -1  -4  -7  584.71   27.51
  -1  -6  -6   15.60    1.40
   1   6   6   19.60    1.98
   1   6   6   16.60    1.92
   1   6   6   17.74    1.39
  -1  -6  -6   13.62    1.77
  -1  -6  -6   17.65    1.89
   1   8   5  130.85    7.13
  -1  -8  -5  130.29    7.05
   1   8   5  132.71    7.09
  -1  -8  -5  127.24    7.16
  -1  -8  -5  139.23    6.69
  -1 -10  -4   85.29    4.67
  -1 -10  -4   71.69    4.84
  -1 -10  -4   78.87    5.01
   1  10   4   86.15    5.05
   1  10   4   79.74    5.03
  -1 -12  -3  171.43    9.16
   1  12   3  185.66    9.57
  -1 -12  -3  186.72    9.66
  -1 -14  -2   10.98    2.30
   1  14   2    7.48    2.53
  -1 -14  -2    8.00    2.57
   1  14   2    7.56    2.26
  -1 -16  -1   25.52    3.58
   1  16   1   24.71    2.61
  -1 -16  -1   24.20    2.71
   1 -15  17  353.99   17.23
  -1  15 -17  357.31   17.17
   1 -13  16  209.81   10.66
  -1  13 -16  212.80   10.74
  -1  11 -15  138.20    7.39
  -1  11 -15  132.12    7.05
   1 -11  15  142.28    7.21
   1  -9  14  229.63   10.73
  -1   9 -14  227.77   11.05
  -1   9 -14  211.87   10.96
  -1   9 -14  219.24   10.59
  -1   9 -14  232.53   10.90
  -1   7 -13  541.25   24.28
  -1   7 -13  521.71   24.39
  -1   7 -13  529.47   24.47
  -1   7 -13  529.19   24.49
   1  -7  13  542.16   24.02
   1  -5  12   10.82    0.91
  -1   5 -12   10.06    1.53
  -1   5 -12    8.63    1.58
   1  -5  12   10.79    0.63
  -1   5 -12   12.26    1.64
   1  -5  12   11.38    0.65
   1  -3  11   91.58    4.14
  -1   3 -11   85.54    4.93
  -1   3 -11   84.70    4.93
  -1   3 -11   83.01    4.97
  -1   3 -11   91.38    4.96
   1  -1  10  206.04    9.93
  -1   1 -10  196.79    9.51
  -1   1 -10  201.33    9.92
   1  -1  10  195.55    9.18
  -1   1 -10  221.04   10.03
  -1  -1  -9  562.50   25.38
  -1  -1  -9  540.42   25.63
  -1  -1  -9  569.16   25.75
   1   1   9  561.49   25.06
  -1  -1  -9  563.48   25.08
   1   3   8 3294.14  146.02
  -1  -3  -8 3419.60  146.49
   1   3   8 3352.04  146.50
  -1  -5  -7   58.30    3.18
   1   5   7   66.91    3.97
   1   5   7   55.67    3.83
  -1  -5  -7   66.54    4.05
  -1  -5  -7   60.29    3.62
   1   7   6  851.67   37.81
  -1  -7  -6  837.55   37.98
   1   7   6  857.91   37.85
  -1  -7  -6  829.43   37.20
  -1  -7  -6  806.79   37.62
  -1  -9  -5  222.29   11.18
   1   9   5  217.33   11.14
  -1  -9  -5  212.65   11.27
  -1  -9  -5  231.61   10.79
   1   9   5  233.28   11.29
  -1 -11  -4    3.25    1.53
   1  11   4    8.03    2.05
  -1 -11  -4    5.46    1.98
  -1 -13  -3   -1.21    1.95
   1  13   3   -1.10    1.99
  -1 -13  -3    1.59    2.00
  -1 -15  -2   57.86    4.72
  -1 -15  -2   48.14    4.15
   1  15   2   48.12    3.82
  -1  14 -17   76.76    4.96
  -1  12 -16  437.16   20.67
   1 -12  16  442.76   20.55
  -1  10 -15  348.16   16.09
  -1  10 -15  335.54   15.83
  -1  10 -15  331.50   15.99
   1 -10  15  333.76   15.75
  -1   8 -14  800.07   36.57
   1  -8  14  810.92   36.26
  -1   8 -14  839.21   36.43
  -1   8 -14  800.76   36.71
  -1   8 -14  801.83   36.67
  -1   6 -13  953.60   42.74
  -1   6 -13  953.83   42.91
  -1   6 -13  941.34   42.83
   1  -6  13  963.84   42.25
  -1   6 -13  949.29   42.86
   1  -4  12    5.59    0.55
  -1   4 -12    9.50    1.52
  -1   4 -12    7.72    1.54
  -1   4 -12    8.57    1.40
   1  -4  12    7.15    0.50
  -1   4 -12   10.18    1.56
   1  -4  12    5.70    0.51
  -1   2 -11   35.10    2.68
  -1   2 -11   31.07    2.22
  -1   2 -11   36.20    2.71
   1  -2  11   37.02    1.89
  -1   2 -11   34.63    2.70
  -1   0 -10 1933.39   84.16
  -1   0 -10 1899.39   84.10
   1   0  10 1864.07   84.08
   1   0  10 1875.71   83.39
  -1   0 -10 1927.03   83.74
  -1  -2  -9 1519.12   64.97
  -1  -2  -9 1422.75   64.58
   1   2   9 1443.23   64.27
  -1  -2  -9 1456.33   64.27
   1   4   8  143.34    7.57
   1   4   8  146.16    7.59
  -1  -4  -8  142.83    7.17
   1   6   7  313.71   14.61
  -1  -6  -7  301.26   13.87
  -1  -6  -7  311.77   14.77
  -1  -6  -7  295.57   14.31
   1   6   7  297.97   14.57
  -1  -8  -6  238.65   11.42
   1   8   6  238.19   12.01
  -1  -8  -6  246.16   12.19
   1   8   6  250.46   12.04
  -1  -8  -6  240.99   11.88
  -1 -10  -5   25.93    2.66
   1  10   5   25.03    2.75
  -1 -10  -5   25.69    2.32
   1  10   5   26.57    2.80
  -1 -10  -5   22.71    2.77
  -1 -12  -4   13.22    2.02
   1  12   4   12.37    2.41
  -1 -12  -4   14.96    2.66
   1  14   3   22.27    2.63
   1  14   3   22.29    2.93
  -1 -14  -3   29.75    3.60
   1  16   2   23.42    2.56
  -1  15 -18   79.30    5.35
  -1  13 -17  172.11    9.12
  -1  11 -16   10.14    2.23
  -1  11 -16    4.07    1.65
  -1   9 -15  441.94   20.68
  -1   9 -15  446.68   20.25
  -1   9 -15  436.80   20.47
   1  -9  15  436.42   20.20
  -1   9 -15  451.56   20.64
  -1   7 -14  310.47   14.52
  -1   7 -14  313.14   14.29
  -1   7 -14  287.30   14.36
   1  -7  14  305.20   13.86
  -1   7 -14  295.53   14.43
  -1   5 -13   39.01    3.03
  -1   5 -13   38.63    2.95
  -1   5 -13   39.57    3.01
  -1   5 -13   44.01    3.04
   1  -5  13   43.90    2.21
  -1   3 -12    6.11    1.37
  -1   3 -12    5.98    1.40
  -1   3 -12    7.05    1.50
   1  -1  11   84.87    4.80
  -1   1 -11   77.70    4.76
  -1   1 -11   77.98    4.37
   1  -1  11   82.21    4.01
  -1   1 -11   86.40    4.86
   1   1  10   17.24    1.37
   1   1  10   16.09    1.83
  -1  -1 -10   18.12    1.97
  -1  -1 -10   13.55    1.59
  -1  -1 -10   14.98    1.95
  -1  -3  -9  141.18    7.33
  -1  -3  -9  142.26    7.03
  -1  -5  -8  250.35   13.02
   1   5   8  283.59   13.09
   1   5   8  270.69   13.02
  -1  -5  -8  261.66   12.63
   1   7   7  277.50   13.78
   1   7   7  314.73   13.95
  -1  -7  -7  278.39   13.10
  -1  -7  -7  270.63   13.93
  -1  -7  -7  281.72   13.57
  -1  -9  -6   39.48    3.31
  -1  -9  -6   38.79    2.77
   1   9   6   47.43    3.43
   1   9   6   31.91    3.19
  -1  -9  -6   41.12    3.27
   1  11   5    6.83    2.15
  -1 -11  -5    6.68    2.24
  -1 -13  -4    2.85    2.34
   1  13   4    2.35    2.34
   1  15   3   11.11    1.88
  -1 -15  -3    2.80    2.70
  -1  14 -18    9.41    2.34
  -1  14 -18    7.95    2.52
  -1  12 -17   12.80    2.36
  -1  12 -17    6.25    1.92
  -1  10 -16   28.00    2.82
  -1  10 -16   29.75    2.95
  -1  10 -16   32.19    2.64
  -1   8 -15  175.31    8.71
  -1   8 -15  171.59    9.00
  -1   8 -15  184.90    9.04
  -1   8 -15  171.14    8.85
  -1   6 -14   20.35    2.19
  -1   6 -14   21.84    2.27
  -1   6 -14   19.89    2.03
  -1   6 -14   25.13    2.41
  -1   4 -13    0.53    1.33
  -1   4 -13    0.52    1.32
  -1   4 -13    5.52    1.50
  -1   4 -13    3.04    1.61
  -1   2 -12  416.63   19.81
  -1   2 -12  420.02   19.84
  -1   2 -12  431.61   19.32
   1  -2  12  423.80   19.86
   1   0  11  885.22   41.52
  -1   0 -11  953.75   41.67
  -1   0 -11  925.16   41.67
  -1   0 -11  922.53   41.19
  -1  -2 -10 1287.81   59.89
  -1  -2 -10 1343.93   60.32
  -1  -2 -10 1389.65   59.60
   1   4   9   38.38    3.81
  -1  -4  -9   43.22    3.44
   1   6   8   29.53    2.92
  -1  -6  -8   31.77    2.59
  -1  -6  -8   35.64    2.99
   1   6   8   37.09    3.14
   1   8   7  656.80   28.30
   1   8   7  617.47   28.21
  -1  -8  -7  562.41   28.25
  -1  -8  -7  603.21   27.95
   1  10   6  434.69   20.38
  -1 -10  -6  423.36   20.30
   1  10   6  427.77   20.44
   1  12   5  276.13   13.94
  -1 -12  -5  277.30   13.98
   1  14   4  292.43   14.07
   1  14   4  270.22   14.10
  -1 -14  -4  266.45   14.15
  -1  13 -18  100.02    6.14
  -1  13 -18  103.76    6.15
  -1  11 -17   12.87    2.02
  -1  11 -17   16.70    2.41
  -1   9 -16  398.73   19.14
  -1   9 -16  400.11   18.98
  -1   9 -16  418.08   19.13
  -1   7 -15  398.68   19.04
  -1   7 -15  407.77   19.15
  -1   7 -15  414.05   18.91
  -1   7 -15  405.56   19.11
  -1   5 -14   34.30    2.83
  -1   5 -14   39.60    2.92
  -1   5 -14   30.70    2.72
  -1   5 -14   31.07    2.77
  -1   3 -13    8.53    1.81
  -1   3 -13    7.91    1.70
  -1   3 -13    6.74    1.57
   1  -1  12  364.82   17.12
  -1   1 -12  363.25   17.13
  -1   1 -12  348.40   17.06
  -1   1 -12  360.99   16.61
   1   1  11  586.57   26.38
  -1  -1 -11  589.14   26.49
  -1  -1 -11  554.39   26.01
  -1  -1 -11  561.77   26.38
  -1  -3 -10 1674.50   76.81
  -1  -3 -10 1711.17   76.50
  -1  -3 -10 1757.26   76.16
   1   5   9  217.96   10.54
   1   5   9  204.90   10.49
  -1  -5  -9  202.43   10.60
  -1  -5  -9  196.11   10.00
  -1  -5  -9  211.29   10.41
   1   7   8    5.32    1.80
   1   7   8    2.97    1.81
  -1  -7  -8    3.73    1.46
  -1  -7  -8    3.95    1.63
   1   9   7  251.26   13.08
  -1  -9  -7  274.36   13.36
   1   9   7  268.62   13.24
  -1  -9  -7  259.16   12.98
   1  11   6   23.53    3.05
  -1 -11  -6   22.49    3.07
   1  13   5  284.62   14.21
  -1 -13  -5  272.75   13.99
   1  15   4   23.02    2.54
  -1  14 -19   65.16    4.60
  -1  12 -18   56.99    4.25
  -1  12 -18   59.76    4.34
  -1  10 -17  115.87    6.49
  -1  10 -17  112.44    6.24
  -1  10 -17  106.62    6.36
  -1   8 -16   21.94    2.70
  -1   8 -16   27.36    3.06
  -1   8 -16   19.45    2.23
  -1   8 -16   20.60    2.45
  -1   6 -15   18.39    2.30
  -1   6 -15   15.37    2.05
  -1   6 -15   21.82    2.42
  -1   6 -15   22.99    2.44
  -1   4 -14    0.29    1.44
  -1   4 -14    2.22    1.58
  -1   4 -14    0.28    1.36
   1  -2  13  421.01   19.76
  -1   2 -13  400.10   19.69
  -1   2 -13  437.90   19.79
  -1   0 -12  110.50    6.15
  -1   0 -12  113.73    6.21
  -1   0 -12  103.35    5.69
   1   0  12  102.83    6.02
   1   2  11   12.42    1.83
  -1  -2 -11   16.04    1.90
  -1  -2 -11   15.45    2.17
  -1  -4 -10  316.76   15.28
   1   4  10  325.17   15.49
  -1  -4 -10  316.81   14.93
   1   6   9   42.88    3.31
  -1  -6  -9   39.60    3.28
  -1  -6  -9   33.95    3.15
   1   6   9   38.75    3.29
  -1  -6  -9   36.70    2.91
   1   8   8  225.40   11.10
  -1  -8  -8  195.52   11.01
  -1  -8  -8  222.79   10.78
  -1  -8  -8  211.91   11.04
   1   8   8  210.15   10.99
   1  10   7  459.48   21.65
  -1 -10  -7  453.18   21.46
   1  10   7  465.49   21.60
  -1 -10  -7  431.60   21.70
  -1 -12  -6  365.70   17.51
   1  12   6  366.26   17.62
  -1 -12  -6  335.09   17.56
  -1 -14  -5    2.71    1.37
   1  14   5    4.47    2.56
   1  14   5    4.20    1.64
  -1  13 -19   48.96    4.07
  -1  13 -19   48.15    3.96
  -1  11 -18    9.80    2.36
  -1  11 -18    8.25    2.42
  -1   9 -17    7.69    2.09
  -1   9 -17   10.13    2.22
  -1   9 -17    7.07    1.93
  -1   7 -16   38.51    3.42
  -1   7 -16   39.84    3.45
  -1   7 -16   39.06    3.27
  -1   5 -15   -0.59    1.43
  -1   5 -15   -0.83    1.42
  -1   5 -15    0.60    1.61
   1  -3  14   35.43    2.86
  -1   3 -14   26.70    2.64
  -1   3 -14   28.71    2.69
  -1   1 -13  650.65   28.69
  -1   1 -13  599.64   28.54
   1  -1  13  655.82   28.68
  -1   1 -13  594.03   28.02
  -1  -1 -12  488.47   22.43
   1   1  12  460.72   22.24
  -1  -1 -12  479.03   22.36
  -1  -1 -12  476.14   21.93
  -1  -3 -11  416.02   19.08
  -1  -3 -11  381.53   18.55
  -1  -5 -10    1.39    1.39
   1   5  10    0.34    1.70
  -1  -5 -10    2.49    1.77
  -1  -7  -9  174.09    9.17
   1   7   9  176.25    9.05
  -1  -7  -9  155.27    8.87
   1   7   9  170.93    9.02
  -1  -7  -9  160.27    8.59
  -1  -9  -8 1318.71   58.74
   1   9   8 1317.46   59.00
  -1  -9  -8 1324.02   59.21
  -1  -9  -8 1258.37   59.02
   1   9   8 1324.92   59.06
   1  11   7 1102.84   48.02
   1  11   7 1052.38   47.83
  -1 -11  -7  994.35   47.94
  -1 -11  -7 1057.19   47.75
   1  13   6  234.12   12.20
  -1 -13  -6  214.64   12.23
  -1 -13  -6  239.64   12.02
  -1  12 -19    7.94    2.38
  -1  12 -19    6.56    2.39
  -1  10 -18    2.90    1.89
  -1  10 -18   -1.29    1.94
  -1  10 -18    1.00    2.05
  -1   8 -17   31.23    3.01
  -1   8 -17   24.24    2.86
  -1   8 -17   31.53    2.93
  -1   6 -16   39.76    3.24
  -1   6 -16   36.26    3.25
  -1   6 -16   35.19    3.02
  -1   4 -15  281.09   13.50
  -1   4 -15  269.88   13.51
   1  -2  14    2.35    1.50
  -1   2 -14    2.25    1.76
  -1   2 -14    4.91    1.80
  -1   0 -13  504.89   23.57
   1   0  13  512.82   23.56
  -1   0 -13  497.92   23.04
  -1   0 -13  495.28   23.53
  -1  -2 -12  635.69   29.92
  -1  -2 -12  670.19   30.44
   1   2  12  672.08   30.30
   1   4  11   67.30    4.64
  -1  -4 -11   69.48    4.47
  -1  -4 -11   69.54    4.13
   1   6  10    2.54    1.83
   1   6  10    1.10    1.78
  -1  -6 -10    2.44    1.64
  -1  -6 -10    2.05    1.94
  -1  -6 -10    2.33    1.59
   1   8   9   35.22    3.50
  -1  -8  -9   35.41    3.41
   1   8   9   32.08    3.41
  -1  -8  -9   32.23    3.45
  -1  -8  -9   33.95    3.22
   1  10   8   73.37    5.28
  -1 -10  -8   72.11    5.52
   1  10   8   78.18    5.50
  -1 -10  -8   74.09    5.24
  -1 -12  -7   61.58    4.40
   1  12   7   67.27    5.05
  -1 -12  -7   58.11    4.93
   1  14   6   37.22    3.38
  -1  13 -20    5.74    1.50
  -1  11 -19   96.49    5.95
  -1  11 -19   95.41    5.98
  -1   9 -18    1.31    1.96
  -1   9 -18    0.67    1.90
  -1   9 -18    0.61    1.97
  -1   7 -17   39.55    3.35
  -1   7 -17   38.56    3.06
  -1   7 -17   33.59    3.29
  -1   5 -16    1.29    1.87
  -1   5 -16    1.20    1.82
  -1   5 -16    3.52    1.86
   1  -3  15    8.77    1.87
  -1   3 -15    6.76    1.91
  -1   3 -15    4.01    1.78
   1  -1  14  324.50   15.24
  -1   1 -14  317.05   15.23
  -1   1 -14  294.09   14.57
  -1   1 -14  316.85   15.22
  -1  -1 -13   38.02    2.92
  -1  -1 -13   33.51    3.19
   1   1  13   37.60    3.16
  -1  -3 -12   10.26    2.05
   1   3  12   13.43    1.94
  -1  -3 -12    9.27    2.11
   1   5  11  113.29    6.94
  -1  -5 -11  120.84    6.88
  -1  -5 -11  124.64    6.49
  -1  -7 -10  474.66   21.55
  -1  -7 -10  411.58   21.05
   1   7  10  447.48   21.25
   1   7  10  453.64   21.27
  -1  -7 -10  442.45   20.78
   1   9   9  614.06   28.92
   1   9   9  631.17   29.05
  -1  -9  -9  621.97   29.00
  -1  -9  -9  607.68   28.60
   1  11   8   58.61    4.76
   1  11   8   56.62    4.16
  -1 -11  -8   67.47    5.16
  -1 -11  -8   55.63    4.52
  -1 -13  -7   66.38    4.71
  -1  12 -20  147.73    8.16
  -1  12 -20  153.59    8.18
  -1  10 -19  593.01   27.61
  -1  10 -19  591.86   27.56
  -1   8 -18   22.23    2.82
  -1   8 -18   18.85    2.70
  -1   8 -18   14.77    2.63
  -1   6 -17  437.31   20.08
  -1   6 -17  420.89   20.21
  -1   6 -17  418.89   20.23
  -1   4 -16  285.88   14.65
  -1   4 -16  310.85   14.87
   1  -4  16  309.79   14.91
   1  -2  15   32.24    2.96
  -1   2 -15   27.21    3.03
  -1   2 -15   33.34    3.01
  -1   0 -14    2.47    1.53
   1   0  14    1.44    1.52
  -1   0 -14    0.37    1.80
  -1  -2 -13  179.56    9.67
  -1  -2 -13  191.58   10.22
   1   2  13  206.60   10.14
   1   2  13  193.46   10.06
   1   4  12   10.22    2.44
  -1  -4 -12    7.82    2.21
  -1  -4 -12    5.78    2.00
   1   6  11   52.09    4.27
  -1  -6 -11   54.25    4.20
   1   6  11   52.33    4.15
  -1  -6 -11   58.08    4.27
  -1  -8 -10  356.20   16.89
   1   8  10  334.38   16.59
   1   8  10  348.22   16.71
  -1  -8 -10  318.44   16.46
  -1  -8 -10  325.06   16.11
  -1 -10  -9   30.50    3.50
   1  10   9   29.94    3.63
   1  10   9   33.13    3.75
  -1 -10  -9   30.14    3.32
  -1 -12  -8   12.44    2.01
  -1  11 -20  222.86   11.34
  -1  11 -20  219.49   11.27
  -1   9 -19   29.79    3.05
  -1   9 -19   22.68    3.11
  -1   7 -18    8.45    2.08
  -1   7 -18    4.48    2.07
  -1   5 -17   16.11    2.57
   1  -5  17   17.04    2.36
  -1   5 -17   10.13    2.52
   1  -3  16    3.03    1.80
  -1   3 -16    1.73    1.82
  -1   3 -16   -1.08    1.84
   1  -1  15   95.83    5.98
  -1   1 -15   96.98    6.06
  -1   1 -15  103.04    6.15
  -1  -1 -14   11.53    2.02
   1   1  14    6.78    1.77
  -1  -1 -14    7.42    2.16
   1   3  13   21.77    2.50
  -1  -3 -13   23.16    2.96
  -1  -3 -13   15.57    2.45
   1   5  12  198.97   10.90
  -1  -5 -12  217.05   10.87
   1   7  11   19.13    2.94
  -1  -7 -11   15.63    2.74
   1   7  11   15.87    2.86
  -1  -7 -11   15.68    3.01
   1   9  10    6.53    2.51
  -1  -9 -10    2.61    2.37
   1   9  10    6.64    2.65
  -1 -11  -9   -0.48    2.70
  -1 -11  -9    1.18    1.27
  -1  10 -20   86.28    5.36
  -1   8 -19    8.61    2.40
  -1   8 -19   18.55    2.84
  -1   6 -18 1111.70   52.61
  -1   6 -18 1189.40   52.57
   1  -6  18 1205.17   52.96
  -1   4 -17  639.72   28.81
  -1   4 -17  567.90   28.82
   1  -4  17  658.89   29.07
  -1   2 -16   59.40    4.73
  -1   2 -16   61.38    4.70
  -1   0 -15  148.57    8.32
   1   0  15  154.39    8.33
  -1   0 -15  143.92    7.76
   1   2  14   20.51    2.53
   1   2  14   23.90    2.74
  -1  -2 -14   21.47    2.60
  -1  -2 -14   19.52    2.83
  -1  -4 -13   69.33    5.04
   1   4  13   68.39    4.80
  -1  -4 -13   69.67    4.73
  -1  -6 -12   52.21    4.54
   1   6  12   65.01    4.82
  -1  -6 -12   62.42    4.54
   1   8  11   82.37    5.67
  -1  -8 -11   75.00    5.55
   1   8  11   82.57    5.72
   1  10  10   12.21    3.06
   1  10  10    8.66    3.11
  -1 -10 -10   13.57    3.06
  -1  11 -21  649.63   30.14
  -1   9 -20  194.12   10.15
  -1   7 -19  411.11   20.49
   1  -7  19  453.62   20.89
   1  -5  18  978.20   43.51
  -1   5 -18  950.70   43.19
  -1   5 -18  925.23   43.30
  -1   3 -17   39.82    3.66
   1  -3  17   43.35    3.69
  -1   3 -17   47.68    3.99
  -1   1 -16    3.53    2.07
   1  -1  16    7.62    2.00
  -1  -1 -15  128.88    7.03
   1   1  15  132.66    7.42
   1   1  15  124.54    7.38
  -1  -1 -15  121.60    7.47
  -1  -3 -14    6.61    2.52
   1   3  14    5.34    1.91
  -1  -3 -14    3.64    1.93
   1   5  13   38.26    3.67
  -1  -5 -13   31.01    3.49
   1   7  12   17.41    3.13
   1   7  12   19.61    3.04
  -1  -7 -12   11.93    1.96
  -1  -9 -11   92.45    6.58
   1   9  11  100.09    6.65
   1   9  11  115.45    7.00
  -1  10 -21  218.53   11.26
   1  -8  20   -0.44    2.12
  -1   8 -20    2.21    1.65
  -1   6 -19   23.22    2.99
   1  -6  19   38.73    3.51
   1  -4  18   10.96    2.39
  -1   4 -18    9.59    2.54
  -1   2 -17   69.15    5.01
   1  -2  17   71.93    5.05
   1   0  16  142.11    8.18
  -1   0 -16  142.40    8.28
   1   0  16  145.99    8.24
  -1  -2 -15   78.81    5.10
   1   2  15   83.79    5.43
  -1  -2 -15   74.61    5.59
   1   2  15   81.79    5.42
  -1  -4 -14    7.18    2.31
  -1  -4 -14    6.04    2.61
   1   4  14    3.88    2.01
   1   6  13    6.75    2.48
  -1  -6 -13    4.39    1.54
   1   8  12  288.67   14.41
  -1  -8 -12  266.22   14.01
   1   8  12  278.09   14.32
   1  -9  21   68.17    5.12
   1  -7  20   97.35    5.83
  -1   7 -20   70.91    5.00
  -1   5 -19  274.11   14.27
  -1   5 -19  291.92   14.40
   1  -5  19  297.77   14.68
   1  -3  18  561.57   25.65
  -1   3 -18  519.73   25.40
  -1   1 -17  201.75   11.29
   1  -1  17  218.15   11.48
   1  -1  17  229.68   11.49
  -1  -1 -16   31.36    3.71
   1   1  16   26.33    3.23
   1   1  16   37.44    3.58
   1   3  15   78.93    5.52
  -1  -3 -15   80.37    5.81
  -1  -3 -15   87.63    5.45
   1   3  15   80.65    5.52
   1   5  14  311.61   15.74
  -1  -5 -14  306.67   15.89
   1   5  14  335.33   15.84
  -1  -5 -14  295.94   15.33
   1   7  13   56.53    4.83
  -1  -7 -13   52.41    4.06
   1  -8  21    3.27    2.36
   1  -6  20   18.67    2.97
  -1   6 -20   15.72    2.13
   1  -4  19  465.06   21.28
  -1   4 -19  414.08   20.82
  -1   2 -18   56.71    4.16
   1  -2  18   48.16    4.30
   1   0  17   35.25    3.49
  -1   0 -17   29.18    3.56
   1   0  17   29.74    3.39
   1   2  16   29.10    3.27
   1   2  16   23.06    3.11
  -1  -4 -15  163.79    9.12
   1   4  15  173.93    9.55
  -1  -4 -15  170.10    9.71
  -1  -6 -14   15.88    2.19
   1  -5  20  133.37    7.94
   1  -3  19    9.58    2.49
  -1   3 -19    9.55    1.90
   1  -1  18  100.44    6.05
   1  -1  18   90.29    5.92
  -1  -1 -17   70.49    5.33
   1   1  17   67.58    5.22
   1   1  17   70.88    5.09
   1   3  16    7.11    2.38
  -1  -3 -16    9.36    3.18
   1   3  16    7.93    2.45
  -1  -5 -15   17.44    2.28
  -1   4 -20   56.89    4.24
   1  -4  20   62.13    4.60
   1  -2  19  364.43   17.60
  -1   2 -19  337.68   17.37
   1  -2  19  359.80   17.65
   1   0  18   54.81    4.42
  -1   0 -18   47.54    4.01
  -2   0  20  106.80    6.64
  -2  -2  21   37.24    3.61
  -2   3  18  135.63    7.99
  -2   1  19  315.57   15.19
  -2   1  19  284.98   15.12
  -2   1  19  302.33   15.37
  -2  -1  20    4.06    2.25
  -2  -1  20    6.04    2.09
  -2  -1  20    4.31    2.21
  -2   4  17   55.55    4.51
  -2   2  18   43.20    3.92
  -2   2  18   43.55    3.81
  -2   2  18   35.03    3.82
  -2   0  19    9.61    2.27
  -2   0  19    5.90    2.28
  -2   0  19    2.58    2.03
  -2  -2  20    9.75    2.48
  -2  -2  20    9.76    2.30
  -2  -2  20    7.26    2.08
  -2   5  16  436.75   21.92
  -2   5  16  460.97   21.81
  -2   3  17   65.47    4.84
  -2   3  17   66.18    4.90
  -2   3  17   66.35    4.92
  -2   1  18   37.48    3.70
  -2   1  18   44.22    3.72
  -2   1  18   39.52    3.83
  -2  -1  19   21.12    2.90
  -2  -1  19   22.34    2.67
  -2  -3  20   35.69    3.39
  -2  -3  20   37.04    3.35
  -2  -3  20   37.41    3.56
  -2   6  15  193.99   10.60
  -2   6  15  196.61   10.84
  -2   4  16  184.03   10.33
  -2   4  16  195.19   10.35
  -2   4  16  192.80   10.57
  -2   2  17   -0.43    2.01
  -2   2  17    2.27    1.85
  -2   2  17    2.78    1.84
  -2   0  18   30.67    3.34
  -2   0  18   31.93    3.26
  -2  -2  19   24.80    3.00
  -2  -2  19   24.81    2.82
  -2  -2  19   19.73    2.52
  -2  -4  20    7.15    1.85
  -2   7  14   23.07    3.01
  -2   5  15    6.35    2.13
  -2   5  15    6.24    2.40
  -2   3  16  130.12    7.93
  -2   3  16  138.58    7.87
  -2   3  16  135.08    7.74
  -2   1  17   -0.40    1.87
  -2   1  17    0.37    1.77
  -2   1  17   -1.28    1.83
  -2  -1  18  168.14    8.86
  -2  -1  18  157.21    8.84
  -2  -1  18  166.23    9.03
  -2  -3  19  152.93    7.83
  -2  -3  19  141.19    7.78
  -2  -3  19  129.21    7.77
  -2   8  13    4.53    2.43
  -2   8  13    4.99    2.15
  -2   6  14  317.76   15.23
  -2   6  14  285.11   15.24
  -2   4  15  529.95   25.70
  -2   4  15  558.09   25.66
  -2   4  15  542.73   25.87
  -2   2  16    3.70    1.81
  -2   2  16    0.81    1.72
  -2   2  16    2.56    1.66
  -2   0  17   28.87    2.94
  -2   0  17   27.66    2.89
  -2   0  17   25.19    2.90
  -2  -2  18  124.40    7.12
  -2  -2  18  112.63    7.07
  -2  -4  19  335.74   15.05
  -2  -4  19  303.29   14.92
  -2  -4  19  282.52   14.87
  -2   9  12   60.01    4.90
  -2   9  12   65.50    4.84
   2  -9 -12   59.67    5.00
  -2   7  13   99.64    6.27
  -2   5  14  159.56    8.89
  -2   5  14  162.45    8.79
  -2   5  14  157.00    8.99
  -2   3  15    1.48    1.56
  -2   3  15    0.40    1.86
  -2   3  15   -0.43    1.74
  -2   1  16   28.78    2.84
  -2   1  16   33.98    3.04
  -2   1  16   36.04    3.13
  -2  -1  17   69.11    4.80
  -2  -1  17   84.00    4.96
  -2  -1  17   70.61    4.88
  -2  -3  18   13.92    2.13
  -2  -3  18   14.56    2.07
  -2  -3  18    9.03    1.97
  -2  -5  19   62.82    4.08
  -2  -5  19   55.17    3.95
   2 -10 -11  229.89   12.21
  -2  10  11  237.92   12.13
  -2  10  11  209.70   12.08
   2  -8 -12   17.02    3.19
  -2   8  12   16.68    2.48
  -2   8  12   22.29    3.11
  -2   6  13   39.77    3.47
  -2   6  13   41.76    3.73
  -2   4  14   30.65    2.92
  -2   4  14   22.06    2.73
  -2   4  14   31.90    3.08
  -2   2  15   71.32    4.77
  -2   2  15   77.15    4.82
  -2   2  15   65.32    4.76
  -2   0  16   36.98    2.94
  -2   0  16   29.33    2.87
  -2   0  16   27.23    2.75
  -2  -2  17  181.27    9.46
  -2  -2  17  186.09    9.40
  -2  -2  17  174.67    9.48
  -2  -4  18  502.31   22.35
  -2  -4  18  477.66   22.29
  -2  -4  18  451.80   22.29
  -2  11  10   84.54    6.01
   2 -11 -10   95.08    6.48
  -2  11  10   96.14    6.50
  -2   9  11    3.77    2.47
  -2   9  11   -0.43    2.05
   2  -9 -11    5.52    2.79
  -2   7  12  129.33    7.47
  -2   5  13   59.50    4.01
  -2   5  13   50.70    3.97
  -2   5  13   45.62    3.85
  -2   3  14   43.17    3.37
  -2   3  14   43.69    3.50
  -2   3  14   41.72    3.47
  -2   1  15    4.91    1.45
  -2   1  15    7.84    1.74
  -2   1  15    8.67    1.78
  -2  -1  16   19.49    2.23
  -2  -1  16   21.67    2.35
  -2  -1  16   22.22    2.40
  -2  -3  17  464.09   20.70
  -2  -3  17  431.48   20.67
  -2  -3  17  424.97   20.73
  -2  -5  18  632.19   26.92
  -2  -5  18  558.45   26.75
  -2  -5  18  561.32   26.76
   2 -12  -9  134.10    8.53
  -2  12   9  152.35    8.47
   2 -12  -9  132.58    8.02
  -2  12   9  149.08    8.65
  -2  10  10    2.35    2.45
  -2  10  10    6.99    2.21
   2 -10 -10    5.19    2.57
   2  -8 -11  175.17    9.54
  -2   8  11  192.49    9.50
  -2   6  12   28.92    2.88
  -2   4  13  346.34   16.80
  -2   4  13  363.94   16.77
  -2   4  13  324.88   16.82
  -2   2  14  212.23   11.42
  -2   2  14  224.39   11.41
  -2   2  14  235.54   11.38
  -2   0  15  284.10   13.09
  -2   0  15  250.45   13.16
  -2   0  15  260.96   13.12
  -2  -2  16   27.23    2.50
  -2  -2  16   32.50    2.68
  -2  -2  16   30.35    2.68
  -2  -4  17   12.29    1.74
  -2  -4  17   14.79    1.86
  -2  -4  17   13.32    1.85
  -2  -6  18   14.88    1.97
  -2  -6  18   14.77    1.87
   2 -13  -8  139.53    7.93
  -2  13   8  116.21    7.45
  -2  11   9   63.85    5.20
  -2  11   9   67.04    4.97
   2 -11  -9   63.22    4.94
  -2   9  10  101.72    6.38
   2  -9 -10  111.17    6.74
  -2   9  10  104.22    6.60
  -2   7  11  287.63   15.47
   2  -7 -11  320.78   15.56
  -2   7  11  327.71   15.45
  -2   5  12   97.54    6.27
  -2   5  12  114.34    6.40
  -2   5  12  110.84    6.30
  -2   3  13  512.58   23.83
  -2   3  13  539.58   23.82
  -2   3  13  472.50   23.82
  -2   1  14  108.00    5.95
  -2   1  14  105.91    6.16
  -2   1  14  100.02    6.00
  -2  -1  15   57.91    3.73
  -2  -1  15   50.61    3.76
  -2  -1  15   58.01    3.87
  -2  -3  16    8.18    1.52
  -2  -3  16    7.11    1.38
  -2  -5  17   35.62    2.70
  -2  -5  17   35.19    2.70
  -2  -5  17   34.81    2.77
  -2  -7  18   40.51    2.96
   2 -14  -7   71.34    5.43
  -2  14   7   53.90    4.41
   2 -12  -8   87.23    6.16
  -2  12   8   88.56    6.15
   2 -10  -9  190.82   10.50
  -2  10   9  200.38   10.31
   2 -10  -9  198.33   10.39
  -2  10   9  174.74   10.29
  -2   8  10  532.45   26.39
  -2   8  10  572.10   26.31
   2  -8 -10  579.69   26.54
   2  -6 -11   57.03    4.23
  -2   6  11   57.17    4.01
  -2   4  12   26.87    2.54
  -2   4  12   26.19    2.58
  -2   4  12   25.00    2.56
  -2   2  13   23.67    2.30
  -2   2  13   27.40    2.54
  -2   2  13   23.47    2.46
  -2   0  14   44.40    3.41
  -2   0  14   50.45    3.62
  -2  -2  15   10.96    1.25
  -2  -2  15    7.54    1.41
  -2  -2  15    7.88    1.45
  -2  -2  15    7.12    1.55
  -2  -4  16   44.27    3.16
  -2  -4  16   49.32    2.99
  -2  -4  16   51.04    3.30
  -2  -4  16   45.42    3.27
  -2  -6  17   18.30    2.05
  -2  -6  17   16.63    1.71
  -2  -6  17   17.04    1.83
  -2  15   6   10.40    2.05
  -2  13   7   33.89    3.32
   2 -13  -7   35.25    3.89
  -2  11   8   20.94    3.12
   2 -11  -8   25.70    3.25
  -2   9   9    7.01    2.22
  -2   9   9    9.87    2.15
   2  -9  -9   16.00    2.69
   2  -9  -9   19.25    2.79
  -2   7  10    9.70    1.87
   2  -7 -10    7.60    2.07
  -2   7  10    5.85    1.92
  -2   5  11    6.34    1.61
  -2   5  11    4.78    1.49
  -2   5  11    3.29    1.38
  -2   3  12  872.52   39.81
  -2   3  12  803.60   39.80
  -2   1  13  849.53   37.93
  -2   1  13  856.35   37.82
  -2   1  13  797.69   37.99
  -2  -1  14  131.68    7.52
  -2  -1  14  140.10    7.68
  -2  -3  15    1.80    0.99
  -2  -3  15    1.09    0.99
  -2  -3  15    4.70    1.24
  -2  -3  15    1.49    0.94
  -2  -5  16   32.36    2.56
  -2  -5  16   36.50    2.52
  -2  -5  16   30.82    2.47
  -2  -7  17  676.04   32.86
  -2  -7  17  773.17   33.10
  -2  -7  17  752.23   33.06
  -2  -9  18   54.42    3.59
  -2  16   5   11.58    2.10
  -2  14   6   57.31    4.82
  -2  14   6   56.31    4.32
   2 -14  -6   63.57    4.94
   2 -14  -6   57.77    4.88
   2 -12  -7  370.95   18.34
  -2  12   7  374.68   18.37
  -2  10   8   62.42    4.72
   2 -10  -8   63.45    4.94
  -2  10   8   75.78    4.81
   2 -10  -8   75.61    5.01
  -2   8   9  609.68   28.48
   2  -8  -9  607.37   28.45
   2  -8  -9  646.96   28.80
  -2   8   9  598.87   28.65
  -2   6  10   11.79    1.77
   2  -6 -10    8.41    1.94
  -2   4  11 1156.44   55.69
  -2   4  11 1260.52   55.70
  -2   4  11 1299.26   55.63
  -2   2  12 2210.05   97.00
  -2   2  12 2280.07   96.93
  -2   2  12 2062.95   97.03
  -2   0  13  198.14    9.71
  -2   0  13  202.10    9.65
  -2   0  13  178.70    9.70
  -2  -2  14   51.23    3.47
  -2  -2  14   57.17    3.51
  -2  -2  14   50.86    3.54
  -2  -4  15    2.37    1.07
  -2  -4  15    0.98    0.91
  -2  -4  15    0.70    1.08
  -2  -4  15    4.19    1.21
  -2  -6  16   27.01    2.18
  -2  -6  16   23.28    2.01
  -2  -6  16   26.24    2.13
  -2  -6  16   25.99    2.10
  -2  -6  16   22.85    2.16
  -2  -8  17  209.74   10.46
  -2  -8  17  221.32   10.64
  -2 -10  18   60.97    4.02
  -2 -12  19   80.08    5.05
   2 -15  -5   93.71    5.64
   2 -15  -5   83.24    6.19
  -2  15   5   85.16    6.00
  -2  15   5   83.26    5.60
   2 -15  -5   87.88    6.23
  -2  13   6  226.30   11.33
   2 -13  -6  200.32   11.25
   2 -13  -6  199.50   11.21
  -2  11   7  483.82   23.28
   2 -11  -7  493.56   23.25
  -2   9   8  266.12   12.83
   2  -9  -8  268.54   13.16
   2  -9  -8  273.48   12.97
  -2   7   9 1212.83   55.70
   2  -7  -9 1284.69   55.96
  -2   7   9 1227.74   55.87
  -2   5  10   61.51    4.10
  -2   5  10   63.91    4.24
   2  -5 -10   71.50    4.45
  -2   3  11  313.23   14.88
  -2   3  11  294.26   14.88
  -2   3  11  315.67   14.75
  -2   1  12    5.17    1.21
  -2   1  12    8.07    1.35
  -2  -1  13    5.42    1.31
  -2  -1  13    7.85    1.35
  -2  -1  13    6.28    1.29
  -2  -3  14  622.17   27.59
  -2  -3  14  573.54   27.57
  -2  -3  14  659.05   27.46
  -2  -3  14  564.23   27.61
  -2  -5  15 1050.78   44.10
  -2  -5  15  918.68   44.04
  -2  -5  15 1023.51   44.17
  -2  -5  15  955.21   44.10
  -2  -7  16  218.73   10.14
  -2  -7  16  211.55   10.10
  -2  -7  16  196.08    9.89
  -2  -7  16  192.11    9.89
  -2  -7  16  216.84   10.20
  -2  -7  16  213.32   10.19
  -2  -9  17   41.68    3.10
  -2 -11  18   10.58    1.92
  -2 -13  19   27.42    2.86
  -2  16   4   -0.43    1.44
   2 -16  -4    1.69    1.50
   2 -16  -4   -2.18    2.38
  -2  14   5  212.85   11.51
   2 -14  -5  209.06   11.69
   2 -14  -5  222.30   11.30
   2 -14  -5  213.53   11.66
  -2  14   5  221.70   11.59
  -2  12   6   80.75    5.39
   2 -12  -6   72.12    5.18
   2 -12  -6   71.77    5.21
  -2  10   7    1.80    1.39
   2 -10  -7    2.19    1.87
  -2   8   8   56.69    4.20
   2  -8  -8   69.17    4.44
  -2   8   8   60.22    4.42
   2  -6  -9  271.54   12.62
  -2   6   9  279.10   12.48
  -2   4  10  239.83   12.48
  -2   4  10  263.16   12.50
  -2   4  10  259.77   12.38
  -2   2  11 1115.98   47.40
  -2   2  11 1114.13   47.84
  -2   2  11 1070.05   47.92
  -2   0  12 1450.00   60.18
  -2   0  12 1321.72   60.55
  -2   0  12 1215.05   60.55
  -2   0  12 1403.17   60.50
  -2  -2  13  161.68    8.67
  -2  -2  13  185.45    8.71
  -2  -2  13  179.95    8.82
  -2  -4  14  872.93   36.11
  -2  -4  14  836.41   35.97
  -2  -4  14  747.81   35.96
  -2  -4  14  755.19   36.04
  -2  -6  15 1065.91   48.99
  -2  -6  15 1008.88   48.92
  -2  -6  15 1141.01   49.12
  -2  -6  15 1110.33   49.09
  -2  -6  15 1117.28   49.17
  -2  -6  15 1123.49   49.16
  -2  -6  15 1165.58   49.19
  -2  -8  16   59.50    3.77
  -2  -8  16   61.10    3.73
  -2 -10  17   13.45    1.91
  -2 -12  18   -1.38    1.76
  -2 -14  19   34.71    3.44
   2 -17  -3   19.37    2.47
   2 -15  -4  225.33   11.37
  -2  15   4  197.58   11.35
   2 -15  -4  207.13   11.56
   2 -15  -4  222.05   11.71
  -2  15   4  213.64   11.38
  -2  13   5  133.45    8.13
   2 -13  -5  145.06    8.02
   2 -13  -5  154.38    8.41
   2 -13  -5  150.45    8.40
  -2  13   5  136.47    8.09
   2 -11  -6  426.66   20.56
  -2  11   6  430.84   20.41
   2 -11  -6  420.31   20.39
  -2   9   7  259.85   12.70
  -2   9   7  246.40   12.77
   2  -9  -7  258.12   12.74
   2  -7  -8   18.33    2.32
  -2   7   8   15.68    1.92
  -2   7   8   15.68    2.10
   2  -7  -8   14.44    2.28
  -2   5   9  167.60    8.86
   2  -5  -9  173.72    9.07
  -2   5   9  178.30    8.84
  -2   3  10 1128.28   47.98
  -2   3  10 1058.40   48.45
  -2   3  10 1098.88   48.37
  -2   3  10 1000.89   48.49
  -2   1  11   80.58    3.98
  -2   1  11   76.98    4.35
  -2   1  11   67.77    4.21
  -2   1  11   64.28    4.30
  -2  -1  12   11.10    1.47
  -2  -1  12   15.95    1.54
  -2  -1  12   12.31    1.53
  -2  -3  13    0.63    0.80
  -2  -3  13    1.27    0.83
  -2  -3  13    2.20    0.93
  -2  -3  13    1.78    0.93
  -2  -5  14   11.47    1.31
  -2  -5  14    9.37    1.25
  -2  -5  14   12.30    1.42
  -2  -5  14   13.48    1.46
  -2  -7  15    3.03    0.95
  -2  -7  15    4.42    1.00
  -2  -7  15    4.84    1.25
  -2  -7  15    3.92    1.06
  -2  -7  15    4.80    1.29
  -2  -7  15    1.90    0.84
   2   9 -16    1.54    1.35
  -2  -9  16    2.43    1.17
  -2  -9  16    1.39    1.22
  -2 -11  17    5.79    1.71
  -2 -13  18   33.96    3.31
  -2 -15  19   11.21    2.20
  -2  16   3   17.30    3.04
   2 -16  -3   16.75    2.99
  -2  16   3   14.34    2.99
   2 -16  -3   11.14    3.13
   2 -16  -3   16.54    2.29
   2 -14  -4  135.84    8.07
   2 -14  -4  142.06    7.85
  -2  14   4  144.64    8.09
  -2  14   4  124.49    7.74
   2 -14  -4  132.58    8.10
   2 -12  -5  364.52   17.94
   2 -12  -5  383.80   18.49
   2 -12  -5  400.16   18.42
  -2  12   5  361.47   18.18
  -2  10   6    6.36    1.89
   2 -10  -6    8.76    2.10
  -2   8   7   94.98    5.61
   2  -8  -7   86.12    5.77
   2  -8  -7  104.96    5.81
  -2   8   7  103.91    5.85
   2  -6  -8    4.97    1.62
  -2   6   8    1.88    1.05
  -2   6   8    2.16    1.35
   2  -6  -8    3.23    1.37
   2  -4  -9   98.67    5.44
  -2   4   9   90.53    5.23
  -2   4   9   92.35    5.18
  -2   4   9   90.75    5.33
  -2   2  10    6.52    1.23
  -2   2  10   10.36    1.14
  -2   2  10    6.67    1.26
  -2   0  11    7.83    1.22
  -2   0  11   10.43    1.25
  -2   0  11    8.33    1.43
  -2  -2  12  695.50   29.19
  -2  -2  12  633.10   29.17
  -2  -2  12  607.67   29.22
  -2  -4  13  497.11   25.00
  -2  -4  13  602.57   25.14
  -2  -4  13  589.02   25.14
  -2  -4  13  536.20   25.11
  -2  -6  14  510.53   22.26
  -2  -6  14  476.27   22.07
  -2  -6  14  498.95   22.21
  -2  -6  14  436.35   21.89
  -2  -6  14  507.21   22.25
  -2  -6  14  514.45   22.11
  -2  -6  14  471.90   21.97
  -2  -8  15   26.18    1.87
  -2  -8  15   29.78    2.36
  -2  -8  15   31.16    2.26
   2   8 -15   31.37    2.23
  -2  -8  15   25.09    2.34
  -2 -10  16  149.03    7.81
  -2 -10  16  156.48    8.06
  -2 -12  17   18.36    2.47
  -2 -14  18  352.30   17.22
  -2 -16  19  224.34   11.86
  -2  17   2    4.73    2.74
   2 -17  -2    3.17    1.40
   2 -17  -2    1.60    2.38
   2 -15  -3  607.38   28.05
  -2  15   3  638.61   28.10
   2 -15  -3  608.61   28.45
  -2  15   3  561.25   28.11
   2 -15  -3  575.29   28.31
  -2  13   4   25.70    2.90
   2 -13  -4   19.18    2.80
  -2  13   4   15.89    2.61
   2 -13  -4   26.13    2.80
   2 -13  -4   14.45    2.55
  -2  11   5    2.80    1.79
   2 -11  -5   -0.89    1.69
   2 -11  -5    3.58    1.68
   2 -11  -5    0.73    1.79
  -2   9   6  199.34   10.23
  -2   9   6  201.04   10.31
   2  -9  -6  203.98   10.33
  -2   7   7   19.33    2.02
   2  -7  -7   17.48    2.14
   2  -7  -7   13.16    1.98
  -2   7   7   16.18    2.01
  -2   5   8    5.78    1.28
   2  -5  -8    7.05    1.68
  -2   5   8    8.99    1.34
  -2   3   9  114.98    5.50
  -2   3   9  106.64    5.83
  -2   3   9  106.99    5.76
  -2   3   9  103.23    5.90
  -2   1  10  120.36    5.88
  -2   1  10  121.74    6.22
  -2   1  10  117.39    6.10
  -2   1  10  114.84    6.27
  -2  -1  11   87.85    4.68
  -2  -1  11   84.29    4.71
  -2  -1  11   92.23    4.87
  -2  -3  12    9.63    1.24
  -2  -3  12   10.61    1.18
  -2  -3  12    9.96    1.28
  -2  -5  13  168.75    8.46
  -2  -5  13  191.72    8.48
  -2  -5  13  175.64    8.49
  -2  -5  13  176.10    8.60
  -2  -5  13  166.47    8.41
   2   7 -14  463.32   20.63
  -2  -7  14  417.70   20.46
  -2  -7  14  455.59   20.64
  -2  -7  14  440.38   20.48
  -2  -7  14  472.32   20.82
  -2  -7  14  487.75   20.95
  -2  -7  14  464.24   20.96
  -2  -9  15  191.20    9.89
  -2  -9  15  203.86    9.80
   2   9 -15  194.05    9.46
   2   9 -15  195.64    9.49
  -2  -9  15  205.49    9.61
  -2 -11  16    0.81    1.30
  -2 -11  16    0.64    1.40
  -2 -13  17  304.41   15.04
  -2 -15  18  106.72    6.61
   2 -18  -1   52.98    4.15
   2 -16  -2  134.09    7.91
   2 -16  -2  138.54    8.44
   2 -16  -2  143.76    8.37
  -2  16   2  130.08    7.84
  -2  16   2  149.80    8.40
   2 -14  -3  457.38   22.60
   2 -14  -3  470.13   22.37
  -2  14   3  479.20   22.53
   2 -14  -3  448.85   22.61
  -2  14   3  500.19   22.44
   2 -12  -4   55.60    3.87
  -2  12   4   49.72    3.99
  -2  12   4   51.84    4.04
   2 -12  -4   54.80    4.10
   2 -12  -4   51.46    4.05
   2 -10  -5   -1.10    1.49
   2 -10  -5    1.90    1.61
   2 -10  -5    2.35    1.54
  -2   8   6  337.25   16.33
   2  -8  -6  362.02   16.50
  -2   8   6  334.99   16.43
   2  -6  -7   57.86    3.85
   2  -6  -7   62.75    3.80
  -2   6   7   57.77    3.62
  -2   6   7   54.02    3.73
  -2   4   8   62.09    3.66
  -2   4   8   60.70    3.69
  -2   4   8   60.33    3.35
   2  -4  -8   58.33    3.78
  -2   2   9  372.08   17.45
  -2   2   9  392.48   17.41
  -2   2   9  399.58   17.17
  -2   0  10   19.93    1.74
  -2   0  10   24.05    1.74
  -2   0  10   20.23    1.83
  -2  -2  11   41.42    2.56
  -2  -2  11   44.10    2.65
  -2  -2  11   43.43    2.52
  -2  -2  11   38.74    2.65
  -2  -4  12   23.68    1.72
  -2  -4  12   22.77    1.75
  -2  -4  12   24.03    1.78
  -2  -4  12   23.69    1.72
  -2  -4  12   22.13    1.75
  -2  -4  12   26.65    1.86
  -2  -4  12   27.14    1.93
  -2  -6  13   85.68    4.48
  -2  -6  13   68.48    4.09
  -2  -6  13   85.77    4.17
  -2  -6  13   81.99    4.50
  -2  -6  13   83.21    4.53
  -2  -6  13   83.64    4.35
  -2  -6  13   77.84    4.18
   2   8 -14   16.24    1.56
   2   8 -14   17.04    1.57
  -2  -8  14   16.86    1.65
  -2  -8  14   14.28    1.26
  -2  -8  14   21.14    1.85
  -2  -8  14   15.62    1.25
  -2  -8  14   16.62    1.44
  -2  -8  14   13.06    1.75
  -2 -10  15   61.18    4.01
   2  10 -15   54.50    3.52
  -2 -10  15   62.40    3.63
  -2 -12  16    5.74    1.82
  -2 -12  16    7.26    1.87
  -2 -14  17   77.35    5.15
  -2 -16  18    8.03    2.34
   2 -17  -1   37.98    3.37
   2 -17  -1   40.73    3.88
   2 -15  -2   73.57    5.66
   2 -15  -2   77.78    5.59
  -2  15   2   84.50    5.58
   2 -15  -2   79.26    5.57
  -2  15   2   76.36    5.21
  -2  13   3   15.87    2.42
  -2  13   3   11.75    2.34
   2 -13  -3   19.82    2.70
   2 -13  -3   15.57    2.44
   2 -13  -3   18.57    2.70
  -2  11   4   16.03    2.21
   2 -11  -4   16.96    2.17
   2 -11  -4   15.42    2.19
   2 -11  -4   17.93    2.50
   2  -9  -5  159.62    8.23
  -2   9   5  141.10    7.95
   2  -9  -5  152.01    8.22
   2  -9  -5  165.99    8.05
  -2   9   5  152.86    8.12
  -2   7   6  260.66   12.92
   2  -7  -6  277.90   13.10
  -2   7   6  272.13   13.11
  -2   5   7    1.32    0.97
   2  -5  -7    0.52    1.11
   2  -5  -7    1.85    1.10
  -2   3   8   77.54    4.64
  -2   3   8   92.29    4.47
  -2   3   8   90.57    4.70
  -2   3   8   81.59    4.79
  -2   1   9  290.65   13.53
  -2   1   9  295.70   13.44
  -2   1   9  276.46   13.56
  -2  -1  10   74.83    3.99
  -2  -1  10   80.16    4.02
  -2  -1  10   73.90    4.04
  -2  -1  10   70.67    4.07
  -2  -1  10   77.52    4.07
  -2  -1  10   79.78    4.24
  -2  -3  11  163.12    7.67
  -2  -3  11  171.17    7.65
  -2  -3  11  178.53    7.65
  -2  -3  11  163.07    7.70
  -2  -3  11  130.77    7.55
  -2  -3  11  159.40    7.66
  -2  -3  11  146.53    7.69
  -2  -5  12    8.68    1.04
  -2  -5  12   10.41    1.06
  -2  -5  12    8.94    1.00
  -2  -5  12    8.52    1.02
  -2  -5  12    9.62    1.26
  -2  -5  12   10.73    1.14
   2   7 -13  146.06    6.87
  -2  -7  13  122.55    6.67
  -2  -7  13  146.90    6.92
  -2  -7  13  137.35    7.25
   2   7 -13  152.59    6.93
  -2  -7  13  145.21    7.09
  -2  -7  13  148.60    7.21
  -2  -7  13  136.89    6.71
  -2  -9  14   46.11    3.32
   2   9 -14   46.21    2.85
  -2  -9  14   46.08    3.13
   2   9 -14   47.37    2.84
  -2  -9  14   49.46    3.01
  -2 -11  15   75.59    4.44
  -2 -11  15   69.62    4.58
  -2 -13  16 1193.45   54.28
  -2 -13  16 1229.35   54.64
  -2 -15  17  480.47   22.96
  -2 -17  18    0.48    2.28
   2 -18   0  161.28    9.48
  -2  18   0  178.03    9.87
   2 -18   0  179.79    9.93
  -2  16   1  687.87   32.49
   2 -16  -1  708.26   32.55
   2 -16  -1  698.10   32.73
  -2  14   2  327.12   16.02
   2 -14  -2  321.83   16.17
   2 -14  -2  345.52   16.48
  -2  14   2  331.16   16.24
   2 -14  -2  326.16   16.41
  -2  12   3   15.75    2.28
   2 -12  -3   13.71    2.34
   2 -12  -3   13.85    2.20
  -2  12   3   17.12    2.38
   2 -10  -4   78.21    5.30
   2 -10  -4   90.41    5.28
  -2  10   4   92.20    5.37
  -2   8   5  272.24   13.50
   2  -8  -5  281.47   13.43
   2  -8  -5  297.29   13.72
  -2   8   5  281.16   13.64
   2  -6  -6  365.27   18.55
  -2   6   6  396.18   18.46
   2  -6  -6  420.54   18.59
  -2   6   6  410.42   18.65
  -2   4   7  158.84    7.59
  -2   4   7  153.68    7.86
   2  -4  -7  168.43    8.04
  -2   4   7  151.10    7.75
  -2   2   8   26.59    1.79
  -2   2   8   29.70    2.03
  -2   2   8   27.72    1.97
  -2   0   9  682.25   29.68
  -2   0   9  647.04   29.70
  -2   0   9  697.20   29.68
  -2   0   9  640.88   29.69
  -2   0   9  664.72   29.83
  -2   0   9  640.93   29.88
  -2  -2  10   93.37    4.99
  -2  -2  10   96.79    4.98
  -2  -2  10  100.66    4.92
  -2  -2  10   96.47    4.94
  -2  -2  10  103.50    5.09
  -2  -2  10   89.25    5.05
  -2  -2  10  106.10    5.13
  -2  -4  11  443.34   18.72
  -2  -4  11  402.55   18.59
  -2  -4  11  432.75   18.64
  -2  -4  11  400.78   18.65
  -2  -4  11  373.83   18.61
  -2  -4  11  415.81   18.85
  -2  -4  11  433.62   18.75
  -2  -4  11  401.15   18.69
   2   6 -12  244.67   10.65
  -2  -6  12  244.05   10.54
  -2  -6  12  188.80   10.45
  -2  -6  12  233.73   10.87
   2   6 -12  229.84   10.61
  -2  -6  12  232.70   10.95
  -2  -6  12  227.38   10.70
  -2  -6  12  235.24   10.51
  -2  -6  12  228.57   10.94
  -2  -6  12  225.20   10.56
  -2  -8  13  174.44    8.07
   2   8 -13  189.66    8.39
  -2  -8  13  184.82    8.75
  -2  -8  13  153.80    8.08
  -2  -8  13  178.47    8.84
  -2  -8  13  179.91    8.56
   2   8 -13  182.74    8.34
  -2 -10  14   54.44    3.42
   2  10 -14   52.33    3.06
  -2 -10  14   56.06    3.67
   2  10 -14   47.95    2.97
  -2 -12  15  334.15   16.35
  -2 -12  15  355.03   16.68
  -2 -14  16  560.25   26.05
  -2 -14  16  547.81   25.69
  -2 -16  17   87.34    5.89
   2 -19   1    5.23    2.43
   2 -17   0  153.20    8.85
  -2  17   0  141.46    8.64
   2 -17   0  148.35    8.83
   2 -17   0  170.33    9.20
  -2  15   1  500.65   23.18
   2 -15  -1  481.12   23.16
   2 -15  -1  483.33   23.31
  -2  15   1  482.22   22.83
   2 -13  -2  132.79    7.07
  -2  13   2  123.39    6.77
  -2  13   2  117.73    6.91
   2 -13  -2  114.75    6.98
   2 -13  -2  113.52    7.09
   2 -11  -3  224.89   11.45
   2 -11  -3  226.09   11.68
  -2  11   3  239.14   11.51
   2 -11  -3  233.52   11.71
  -2   9   4   22.74    2.28
   2  -9  -4   20.94    2.17
   2  -9  -4   19.25    2.20
  -2   7   5   36.34    2.64
   2  -7  -5   39.68    2.71
   2  -7  -5   41.76    2.97
  -2   7   5   42.67    2.98
  -2   5   6  296.54   13.39
   2  -5  -6  282.00   13.75
   2  -5  -6  285.89   13.65
  -2   5   6  292.22   13.59
  -2   5   6  285.52   13.71
  -2   3   7   30.51    1.90
  -2   3   7   26.34    1.97
  -2   3   7   26.30    1.87
  -2   3   7   22.67    1.92
  -2   1   8  566.85   25.26
  -2   1   8  570.50   25.33
  -2   1   8  570.71   25.35
  -2   1   8  568.71   25.33
  -2   1   8  562.26   25.42
  -2   1   8  533.26   25.46
  -2  -1   9  401.93   18.03
  -2  -1   9  420.31   17.99
  -2  -1   9  367.18   18.02
  -2  -1   9  376.71   18.05
  -2  -1   9  409.90   18.02
  -2  -1   9  405.92   17.95
  -2  -1   9  406.45   18.11
  -2  -1   9  380.01   18.20
  -2  -3  10 1636.31   78.68
  -2  -3  10 1807.43   78.71
  -2  -3  10 1830.94   78.65
  -2  -3  10 1811.58   78.76
  -2  -3  10 1822.13   78.78
  -2  -3  10 1796.26   78.68
  -2  -3  10 1809.74   78.80
  -2  -5  11   26.06    1.67
  -2  -5  11   24.25    1.83
  -2  -5  11   24.30    1.95
  -2  -5  11   25.60    1.74
  -2  -5  11   25.47    1.71
  -2  -5  11   27.36    1.99
  -2  -5  11   25.57    1.76
  -2  -7  12   66.34    3.98
  -2  -7  12   76.93    4.55
  -2  -7  12   90.47    4.09
   2   7 -12   83.63    4.23
  -2  -7  12   82.17    4.45
  -2  -7  12   80.82    4.58
  -2  -7  12   85.06    4.30
  -2  -7  12   91.56    4.04
  -2  -7  12   78.69    4.03
   2   7 -12   83.79    4.22
   2   9 -13   14.75    1.39
   2   9 -13   15.08    1.43
  -2  -9  13   11.85    0.94
  -2  -9  13   10.87    1.57
  -2  -9  13   14.35    1.51
  -2  -9  13   16.43    1.79
  -2 -11  14   86.26    5.29
  -2 -11  14   90.35    5.13
  -2 -13  15   14.87    2.06
  -2 -13  15   11.49    2.06
  -2 -15  16   11.85    2.17
  -2 -15  16    8.83    2.41
  -2 -17  17   27.25    3.42
  -2  18  -1   37.48    3.91
   2 -18   1   43.16    4.17
   2 -18   1   37.86    4.01
   2 -18   1   36.50    3.84
   2 -16   0   51.70    4.44
   2 -16   0   56.26    4.43
  -2  16   0   39.26    3.99
   2 -16   0   44.80    3.96
  -2  14   1   11.80    2.25
   2 -14  -1   16.77    2.29
  -2  14   1   16.20    2.41
   2 -14  -1    9.50    2.42
  -2  12   2   34.33    3.05
  -2  12   2   36.53    3.01
   2 -12  -2   35.74    3.09
   2 -12  -2   33.22    3.06
   2 -10  -3  413.08   18.83
   2 -10  -3  386.49   19.00
   2 -10  -3  393.36   19.00
  -2  10   3  409.84   18.85
   2  -8  -4  933.95   40.25
   2  -8  -4  922.68   40.44
   2  -8  -4  894.44   40.48
  -2   8   4  823.29   40.18
  -2   8   4  914.12   40.37
  -2   6   5 1059.57   48.60
   2  -6  -5 1112.63   48.75
  -2   6   5 1103.55   48.75
   2  -4  -6   32.78    2.37
  -2   4   6   31.42    2.05
  -2   4   6   32.64    2.16
  -2   2   7   26.90    1.81
  -2   2   7   30.57    1.94
  -2   2   7   27.57    1.84
   2  -2  -7   24.75    1.81
  -2   2   7   24.14    1.86
  -2   2   7   26.89    1.89
  -2   2   7   31.61    2.05
  -2   0   8 2018.20   91.82
  -2   0   8 2122.84   91.79
  -2   0   8 2035.47   91.92
  -2   0   8 2106.13   91.92
  -2   0   8 2164.97   91.89
  -2   0   8 2084.05   91.92
  -2   0   8 2120.12   91.92
  -2   0   8 1976.96   91.98
  -2   0   8 2131.81   91.80
  -2  -2   9  406.06   18.15
  -2  -2   9  409.68   18.11
  -2  -2   9  402.51   18.22
  -2  -2   9  412.81   18.18
  -2  -2   9  371.56   18.16
  -2  -2   9  425.39   18.12
  -2  -2   9  412.90   18.25
  -2  -2   9  371.21   18.23
  -2  -4  10   83.30    4.23
  -2  -4  10   83.59    4.18
  -2  -4  10   90.99    4.51
  -2  -4  10   92.43    4.35
   2   6 -11 1208.72   50.13
  -2  -6  11 1150.18   50.43
   2   6 -11 1108.05   50.12
  -2  -6  11  991.39   49.97
  -2  -6  11 1182.69   50.04
  -2  -6  11 1138.48   50.25
  -2  -6  11 1145.52   50.01
  -2  -6  11 1166.96   50.53
  -2  -6  11 1169.19   50.56
  -2  -6  11 1150.88   50.06
  -2  -8  12  206.58    9.46
  -2  -8  12  189.08    9.50
  -2  -8  12  207.96   10.30
  -2  -8  12  227.44   10.28
  -2  -8  12  227.75   10.08
   2   8 -12  220.03    9.79
   2   8 -12  219.30    9.76
   2  10 -13  313.64   14.74
   2  10 -13  324.05   14.70
  -2 -10  13  323.31   15.44
  -2 -10  13  331.05   15.28
  -2 -12  14  520.55   24.81
  -2 -12  14  539.88   24.60
  -2 -14  15  499.77   23.35
  -2 -14  15  497.27   23.63
  -2 -16  16  396.27   20.02
  -2 -16  16  426.40   19.82
   2 -19   2   44.36    4.13
   2 -17   1  244.40   13.07
   2 -17   1  258.77   13.27
   2 -17   1  249.62   13.03
  -2  17  -1  246.63   12.97
  -2  15   0 1317.63   58.22
   2 -15   0 1291.18   58.68
   2 -15   0 1248.97   58.68
  -2  15   0 1305.40   58.58
   2 -15   0 1330.46   58.90
   2 -13  -1  435.58   21.16
   2 -13  -1  415.20   21.22
  -2  13   1  475.76   21.26
  -2  13   1  466.01   21.00
  -2  11   2   16.70    2.11
   2 -11  -2   21.89    2.26
  -2  11   2   19.42    2.13
   2 -11  -2   17.62    2.14
   2  -9  -3 2342.07  103.42
   2  -9  -3 2276.27  103.60
   2  -9  -3 2306.38  103.56
  -2   9   3 2423.09  103.48
   2  -7  -4  875.86   38.66
  -2   7   4  820.13   38.63
   2  -7  -4  817.62   38.81
   2  -7  -4  910.72   38.86
  -2   7   4  894.56   38.79
  -2   5   5  964.32   42.62
   2  -5  -5  920.37   42.83
  -2   5   5  994.57   42.95
  -2   5   5  959.16   42.75
  -2   3   6    4.95    0.87
  -2   3   6    8.29    0.90
   2  -3  -6    5.41    0.90
  -2   3   6    6.35    0.86
  -2   3   6    6.74    0.93
  -2   1   7  143.09    6.95
   2  -1  -7  142.71    6.82
  -2   1   7  151.27    6.87
  -2   1   7  146.65    6.92
  -2   1   7  135.15    6.91
  -2   1   7  138.30    6.90
  -2   1   7  142.92    6.94
  -2   1   7  145.16    7.04
  -2  -1   8  298.20   14.03
  -2  -1   8  302.75   13.91
  -2  -1   8  326.77   14.08
  -2  -1   8  317.02   14.00
  -2  -1   8  305.59   14.07
  -2  -1   8  303.31   13.95
  -2  -1   8  287.98   14.09
  -2  -1   8  313.60   13.93
  -2  -3   9 1109.83   48.11
  -2  -3   9 1143.34   48.21
  -2  -3   9 1041.91   48.12
  -2  -3   9 1026.42   48.20
  -2  -3   9 1135.55   48.09
  -2  -3   9 1073.30   48.11
  -2  -5  10  698.41   29.60
  -2  -5  10  577.16   29.09
  -2  -5  10  638.13   29.36
   2   5 -10  684.33   29.21
  -2  -5  10  648.97   29.11
  -2  -5  10  695.36   29.55
  -2  -5  10  665.79   29.57
  -2  -5  10  668.19   29.20
   2   5 -10  682.11   29.20
  -2  -5  10  660.26   29.20
  -2  -7  11   72.01    3.53
  -2  -7  11   65.46    3.50
  -2  -7  11   74.00    3.54
  -2  -7  11   73.50    4.19
  -2  -7  11   73.92    3.50
  -2  -7  11   75.60    4.03
  -2  -7  11   74.74    4.12
   2   7 -11   70.51    3.74
   2   7 -11   75.82    3.73
  -2  -9  12  238.36   11.25
  -2  -9  12  247.86   11.17
  -2  -9  12  245.99   10.92
   2   9 -12  235.09   10.55
  -2  -9  12  211.24   10.21
   2   9 -12  235.48   10.60
  -2 -11  13    7.08    1.41
  -2 -11  13    4.71    1.51
   2  11 -13    5.03    1.09
  -2 -13  14  183.70    9.63
  -2 -13  14  193.25    9.94
  -2 -15  15  559.73   26.34
  -2 -15  15  570.86   26.67
  -2 -17  16  184.02   10.09
  -2 -17  16  195.36   10.51
  -2  18  -2    7.73    2.56
   2 -18   2    6.36    2.76
   2 -18   2    9.35    2.28
  -2  18  -2    2.61    2.47
   2 -18   2   10.46    2.55
   2 -16   1  409.35   19.88
  -2  16  -1  403.65   19.68
   2 -16   1  397.00   19.76
   2 -16   1  423.30   20.07
   2 -14   0  444.69   20.41
   2 -14   0  395.81   20.30
   2 -14   0  422.53   20.45
  -2  14   0  438.14   20.26
  -2  14   0  426.56   19.93
  -2  12   1    8.15    1.72
  -2  12   1    2.61    1.43
   2 -12  -1    6.19    1.67
   2 -12  -1    5.82    1.53
   2 -10  -2  197.86    9.55
   2 -10  -2  179.67    9.63
  -2  10   2  183.46    9.38
   2  -8  -3  164.25    8.20
   2  -8  -3  149.85    8.27
   2  -8  -3  166.45    8.35
  -2   8   3  174.60    8.30
  -2   6   4  259.44   12.51
  -2   6   4  289.13   12.70
   2  -6  -4  243.63   12.46
   2  -6  -4  280.82   12.70
  -2   6   4  269.98   12.41
  -2   4   5  525.76   22.92
   2  -4  -5  460.10   23.07
   2  -4  -5  512.44   23.10
   2  -4  -5  497.84   22.93
   2  -4  -5  517.77   22.90
  -2   4   5  518.15   22.99
  -2   4   5  526.02   23.02
  -2   2   6   51.13    2.94
  -2   2   6   50.73    2.94
  -2   2   6   50.32    2.85
  -2   2   6   52.99    2.95
  -2   2   6   51.37    2.93
   2  -2  -6   58.55    2.90
  -2   2   6   55.56    2.91
  -2   2   6   49.67    3.00
  -2   0   7 1525.67   66.90
  -2   0   7 1594.96   67.08
  -2   0   7 1483.15   67.03
  -2   0   7 1552.27   66.99
  -2   0   7 1573.28   67.05
  -2   0   7 1480.23   66.92
  -2   0   7 1430.64   67.08
  -2  -2   8   25.97    1.60
  -2  -2   8   22.30    1.51
  -2  -2   8   25.15    1.59
  -2  -2   8   24.10    1.52
  -2  -2   8   27.31    1.68
  -2  -2   8   25.98    1.70
  -2  -2   8   25.23    1.53
  -2  -4   9  487.80   23.64
  -2  -4   9  533.91   23.89
  -2  -4   9  570.98   23.75
  -2  -4   9  532.67   23.65
  -2  -4   9  528.60   24.02
  -2  -4   9  546.22   23.76
  -2  -6  10   87.74    4.40
   2   6 -10   78.15    4.03
  -2  -6  10   72.79    3.89
  -2  -6  10   73.38    3.89
  -2  -6  10   77.86    3.88
  -2  -6  10   90.39    4.21
  -2  -6  10   69.93    4.31
  -2  -6  10   91.35    3.97
  -2  -6  10   85.18    4.47
   2   6 -10   82.74    4.02
   2   8 -11   80.19    3.76
  -2  -8  11   65.09    3.35
  -2  -8  11   83.11    4.50
  -2  -8  11   82.49    3.50
  -2  -8  11   77.72    4.21
  -2  -8  11   76.02    3.47
  -2  -8  11   71.13    4.00
  -2  -8  11   69.16    3.33
  -2  -8  11   76.38    3.78
   2   8 -11   71.28    3.77
   2  10 -12  103.66    5.26
  -2 -10  12  108.97    5.81
  -2 -10  12  106.33    5.93
  -2 -12  13   11.53    1.85
  -2 -12  13   13.20    1.82
  -2 -14  14   45.51    3.49
  -2 -14  14   39.65    3.51
  -2 -16  15    3.05    1.96
  -2 -16  15    4.02    2.17
  -2 -18  16    7.71    2.18
   2 -19   3   31.38    3.99
  -2  19  -3   38.16    3.98
   2 -19   3   36.74    3.71
   2 -19   3   30.68    3.87
   2 -17   2   -0.44    1.88
   2 -17   2   -0.92    2.52
   2 -17   2    2.43    2.14
  -2  17  -2    2.84    2.41
  -2  15  -1  150.92    8.70
  -2  15  -1  181.51    8.57
   2 -15   1  163.00    9.08
   2 -15   1  157.88    8.85
   2 -15   1  156.07    8.95
   2 -13   0   63.47    4.25
  -2  13   0   61.22    4.13
   2 -13   0   61.74    4.27
  -2  13   0   66.80    3.95
   2 -11  -1    6.21    1.55
   2 -11  -1    7.75    1.53
  -2  11   1    7.93    1.64
  -2  11   1    5.19    1.59
   2  -9  -2 1323.74   59.58
   2  -9  -2 1255.80   59.70
  -2   9   2 1427.29   59.60
   2  -7  -3 1790.59   80.74
  -2   7   3 1801.81   80.75
   2  -7  -3 1857.24   80.94
   2  -7  -3 1870.84   80.92
  -2   7   3 1824.99   80.82
  -2   5   4   12.04    1.26
  -2   5   4   10.94    1.15
  -2   5   4   11.90    1.13
   2  -5  -4   11.27    1.34
  -2   5   4   11.24    1.20
   2  -5  -4   13.13    1.24
   2  -3  -5  810.32   34.26
  -2   3   5  760.94   34.27
   2  -3  -5  749.27   34.28
  -2   3   5  748.04   34.29
  -2   3   5  784.27   34.36
  -2   1   6 2925.19  128.68
   2  -1  -6 2971.53  128.55
  -2   1   6 2938.40  128.68
  -2   1   6 2945.33  128.70
  -2   1   6 2995.51  128.70
  -2   1   6 2839.30  128.57
  -2   1   6 2901.80  128.76
  -2  -1   7 1749.57   76.66
  -2  -1   7 1730.17   76.62
  -2  -1   7 1692.41   76.53
  -2  -1   7 1752.07   76.52
  -2  -1   7 1810.63   76.61
  -2  -1   7 1716.00   76.72
  -2  -1   7 1739.75   76.53
  -2  -3   8  726.54   33.10
  -2  -3   8  748.14   33.20
  -2  -3   8  742.28   33.08
  -2  -3   8  765.86   33.16
  -2  -3   8  751.22   33.09
  -2  -3   8  753.45   33.06
  -2  -5   9    3.28    0.55
  -2  -5   9    5.23    0.59
  -2  -5   9    3.70    0.77
   2   5  -9    4.24    0.83
  -2  -5   9    5.86    0.97
   2   5  -9    5.71    0.79
  -2  -5   9    7.20    1.02
  -2  -5   9    6.05    0.65
  -2  -5   9    3.79    0.90
  -2  -5   9    6.34    0.74
  -2  -7  10 1077.05   46.32
  -2  -7  10 1082.68   47.12
  -2  -7  10 1087.12   46.31
   2   7 -10 1044.02   46.51
  -2  -7  10  974.21   46.29
  -2  -7  10 1079.77   46.30
  -2  -7  10 1070.40   46.88
  -2  -7  10 1080.03   47.03
   2   7 -10 1035.54   46.47
  -2  -9  11  175.18    7.98
  -2  -9  11  192.69    9.14
   2   9 -11  182.33    8.43
  -2  -9  11  187.18    8.99
  -2  -9  11  187.32    8.44
  -2 -11  12   92.59    5.38
  -2 -11  12   96.58    5.25
   2  11 -12   86.61    4.63
  -2 -13  13   35.16    2.94
  -2 -13  13   35.87    3.11
  -2 -15  14  256.45   13.18
  -2 -15  14  274.80   13.57
  -2 -17  15  179.32    9.74
  -2 -17  15  179.98   10.04
   2 -18   3   26.16    3.66
  -2  18  -3   18.10    3.12
   2 -18   3   25.56    2.96
   2 -18   3   23.54    3.17
   2 -16   2   16.72    2.90
   2 -16   2   15.72    2.27
   2 -16   2   16.63    2.59
  -2  16  -2   12.45    2.59
  -2  14  -1   48.61    3.45
   2 -14   1   53.59    3.99
   2 -14   1   54.27    3.83
  -2  14  -1   56.43    3.87
   2 -14   1   43.26    3.70
   2 -12   0  292.98   13.83
  -2  12   0  280.19   13.42
   2 -12   0  277.45   13.74
   2 -12   0  290.94   13.89
  -2  12   0  268.24   13.58
   2 -10  -1 1013.15   44.65
  -2  10   1  955.27   44.53
   2 -10  -1  976.05   44.69
  -2  10   1 1026.24   44.49
   2  -8  -2 2615.63  112.19
   2  -8  -2 2600.47  112.33
  -2   8   2 2431.44  112.10
   2  -6  -3  233.09   11.74
   2  -6  -3  249.32   11.69
  -2   6   3  245.42   11.65
  -2   6   3  267.32   11.67
   2  -6  -3  260.74   11.86
  -2   6   3  255.28   11.75
  -2   6   3  234.97   11.55
  -2   4   4  210.89   10.39
  -2   4   4  228.99   10.30
  -2   4   4  234.99   10.39
   2  -4  -4  222.35   10.29
   2  -4  -4  227.16   10.25
   2  -4  -4  212.76   10.42
  -2   4   4  217.37   10.34
  -2   4   4  214.39   10.29
  -2   2   5    6.64    0.83
  -2   2   5    5.91    0.71
  -2   2   5    6.32    0.90
   2  -2  -5    7.82    0.88
  -2   2   5    7.75    0.92
  -2   2   5    6.93    0.85
  -2   2   5    7.20    0.88
  -2   0   6  736.52   32.49
  -2   0   6  714.63   32.38
  -2   0   6  727.07   32.51
  -2   0   6  746.99   32.59
  -2   0   6  740.43   32.55
  -2  -2   7  664.75   28.97
  -2  -2   7  662.67   28.95
  -2  -2   7  629.65   28.87
  -2  -2   7  685.36   29.03
  -2  -2   7  610.39   28.89
  -2  -2   7  661.22   28.88
  -2  -2   7  681.09   29.08
   2   4  -8 2379.57  104.38
  -2  -4   8 2378.00  104.36
   2   4  -8 2409.58  104.39
  -2  -4   8 2348.13  104.79
  -2  -4   8 2396.21  104.65
  -2  -4   8 2445.14  104.44
  -2  -4   8 2312.46  104.76
  -2  -4   8 2330.73  104.36
  -2  -4   8 2389.86  104.47
  -2  -6   9  244.06   10.62
  -2  -6   9  252.78   11.18
  -2  -6   9  237.68   10.67
  -2  -6   9  250.29   11.31
   2   6  -9  237.95   10.76
  -2  -6   9  234.42   10.68
  -2  -6   9  228.98   11.21
  -2  -6   9  227.57   10.60
   2   6  -9  235.30   10.74
  -2  -8  10   46.62    3.07
  -2  -8  10   53.40    2.51
  -2  -8  10   50.39    2.83
  -2  -8  10   38.29    2.00
  -2  -8  10   41.69    2.81
   2   8 -10   47.38    2.49
   2  10 -11    5.03    1.00
  -2 -10  11    5.04    1.23
  -2 -10  11    7.95    1.41
  -2 -12  12  164.00    7.93
  -2 -12  12  159.65    8.10
  -2 -14  13   53.82    4.01
  -2 -14  13   59.29    4.22
  -2 -16  14   30.65    2.97
  -2 -16  14   23.67    3.06
  -2 -18  15    6.57    2.33
  -2 -18  15   10.21    2.64
   2 -19   4  302.43   15.22
   2 -19   4  275.69   14.96
   2 -17   3   14.34    2.95
  -2  17  -3   20.82    2.75
  -2  17  -3   13.87    2.57
   2 -17   3   14.74    2.47
   2 -17   3   20.87    3.00
  -2  15  -2    3.13    1.87
  -2  15  -2    2.94    1.67
   2 -15   2    6.78    2.08
   2 -15   2    6.29    1.64
   2 -15   2    2.07    1.55
  -2  13  -1    3.48    1.33
   2 -13   1    2.37    1.70
  -2  13  -1    3.92    1.69
   2 -13   1    3.94    1.35
   2 -13   1    4.61    1.51
   2 -11   0  263.28   12.71
   2 -11   0  238.88   12.60
   2 -11   0  272.67   12.78
  -2  11   0  268.62   12.61
  -2  11   0  256.31   12.37
   2  -9  -1  674.45   30.04
   2  -9  -1  653.72   30.04
  -2   9   1  656.29   29.85
   2  -7  -2  136.00    7.39
   2  -7  -2  150.74    7.41
  -2   7   2  161.23    7.43
  -2   5   3 1240.54   53.78
   2  -5  -3 1204.14   53.85
   2  -5  -3 1277.66   53.74
   2  -5  -3 1120.25   53.89
  -2   5   3 1182.63   53.79
   2  -5  -3 1193.03   53.93
  -2   5   3 1279.08   53.94
   2  -3  -4 1739.82   74.94
  -2   3   4 1676.22   75.02
  -2   3   4 1630.62   75.05
   2  -3  -4 1735.15   75.01
  -2   3   4 1724.59   75.00
   2  -1  -5 1678.28   72.74
   2  -1  -5 1683.55   72.66
  -2   1   5 1678.30   72.69
  -2   1   5 1564.52   72.80
  -2   1   5 1639.24   72.87
  -2  -1   6  158.19    7.41
  -2  -1   6  169.90    7.51
  -2  -1   6  158.93    7.40
  -2  -1   6  162.08    7.48
  -2  -1   6  157.83    7.58
  -2  -1   6  166.25    7.42
  -2  -3   7   30.40    1.73
  -2  -3   7   31.64    1.67
  -2  -3   7   33.49    1.93
  -2  -3   7   30.37    1.63
  -2  -3   7   32.37    1.68
  -2  -3   7   30.61    1.65
  -2  -3   7   26.81    1.71
  -2  -5   8  816.65   35.79
  -2  -5   8  788.74   35.44
  -2  -5   8  815.28   35.96
  -2  -5   8  799.55   35.44
  -2  -5   8  790.44   35.55
  -2  -5   8  778.01   36.01
  -2  -5   8  801.63   35.52
   2   5  -8  823.97   35.55
  -2  -5   8  816.25   36.03
   2   5  -8  835.07   35.53
  -2  -7   9  288.89   12.99
   2   7  -9  308.54   13.02
  -2  -7   9  290.16   12.72
  -2  -7   9  311.85   13.43
  -2  -7   9  319.70   13.59
  -2  -7   9  279.76   12.69
  -2  -7   9  276.39   12.69
  -2  -7   9  290.83   12.73
  -2  -7   9  295.24   13.60
  -2  -9  10 1152.44   49.30
  -2  -9  10 1133.73   49.88
   2   9 -10 1082.07   49.29
  -2  -9  10 1088.48   49.96
  -2 -11  11   78.69    4.34
  -2 -11  11   58.28    4.20
  -2 -13  12    2.53    1.51
  -2 -13  12    1.09    1.44
  -2 -15  13  351.68   16.36
  -2 -15  13  314.80   16.41
  -2 -17  14   28.15    3.43
  -2 -17  14   20.86    2.98
  -2 -19  15   35.29    3.72
   2 -18   4   56.20    4.90
   2 -18   4   54.92    4.35
  -2  18  -4   61.74    4.78
   2 -18   4   61.46    4.87
  -2  16  -3    3.41    1.96
   2 -16   3    5.25    1.94
   2 -16   3    2.26    1.45
  -2  16  -3    6.56    2.05
   2 -16   3    5.17    2.16
  -2  14  -2   36.92    2.75
  -2  14  -2   33.61    3.10
   2 -14   2   41.48    3.47
   2 -14   2   32.30    2.89
   2 -14   2   34.38    3.21
  -2  12  -1    9.82    1.59
   2 -12   1   15.74    1.98
   2 -12   1   12.35    2.10
  -2  12  -1    6.86    1.70
   2 -12   1   12.40    1.72
   2 -10   0  169.15    8.74
   2 -10   0  180.19    8.77
   2 -10   0  173.56    8.79
  -2  10   0  171.29    8.63
  -2  10   0  169.24    8.47
   2  -8  -1  141.58    7.12
   2  -8  -1  150.43    7.22
  -2   8   1  133.54    6.99
   2  -6  -2   44.86    2.57
  -2   6   2   46.20    2.55
   2  -6  -2   38.29    2.63
   2  -6  -2   42.49    2.51
   2  -6  -2   42.79    2.59
  -2   6   2   48.60    2.71
   2  -4  -3 1096.27   51.53
  -2   4   3 1198.32   51.61
  -2   4   3 1190.30   51.60
  -2   4   3 1078.06   51.59
   2  -4  -3 1250.47   51.55
  -2   4   3 1212.95   51.75
   2  -4  -3 1155.94   51.72
   2  -2  -4   66.32    3.31
   2  -2  -4   73.25    3.40
  -2   2   4   67.08    3.33
   2   0  -5 9872.23  422.45
  -2   0   5 9488.54  422.58
  -2   0   5 9680.27  422.38
   2   0  -5 9558.39  422.37
  -2  -2   6 1981.94   87.13
  -2  -2   6 2006.11   86.88
  -2  -2   6 2037.26   86.81
  -2  -2   6 1978.15   86.88
  -2  -2   6 1922.02   86.81
  -2  -2   6 1969.50   86.80
  -2  -2   6 1966.27   86.99
  -2  -4   7 1005.40   43.74
   2   4  -7 1003.98   43.63
  -2  -4   7  964.43   44.08
   2   4  -7  975.70   43.63
  -2  -4   7  990.61   43.60
  -2  -4   7 1019.41   44.09
  -2  -4   7  953.75   43.59
  -2  -4   7 1046.57   43.72
  -2  -4   7  998.57   43.94
  -2  -6   8 1405.74   62.50
  -2  -6   8 1432.45   61.90
  -2  -6   8 1391.94   61.87
  -2  -6   8 1425.73   62.41
  -2  -6   8 1426.12   62.00
   2   6  -8 1434.64   61.99
  -2  -6   8 1394.75   62.55
  -2  -6   8 1396.60   61.77
   2   8  -9 2150.94   95.97
  -2  -8   9 2193.54   96.55
  -2  -8   9 2203.52   96.66
  -2  -8   9 2210.86   95.99
  -2 -10  10 1491.72   66.23
  -2 -10  10 1497.17   66.86
  -2 -10  10 1533.77   67.01
  -2 -12  11    5.92    1.50
  -2 -12  11    2.66    1.45
  -2 -14  12   50.62    3.74
  -2 -14  12   44.03    3.66
  -2 -16  13   93.89    5.59
  -2 -16  13   72.87    5.47
  -2 -18  14    1.34    2.07
  -2 -18  14    1.02    2.11
   2 -19   5   23.96    3.83
   2 -19   5   36.69    3.82
   2 -17   4    8.82    2.65
  -2  17  -4    3.46    1.96
   2 -17   4    2.29    1.58
  -2  17  -4    5.34    2.02
   2 -17   4    2.31    1.87
   2 -15   3  129.41    7.39
  -2  15  -3  122.91    6.90
  -2  15  -3  132.04    7.19
   2 -15   3  130.19    7.36
  -2  15  -3  122.30    6.58
   2 -15   3  122.63    7.02
   2 -13   2    4.38    1.76
  -2  13  -2    2.34    1.62
   2 -13   2    7.28    1.58
   2 -13   2   -0.34    1.38
  -2  13  -2    5.27    1.43
  -2  11  -1   97.34    5.06
   2 -11   1  100.80    5.48
  -2  11  -1   99.26    5.33
   2 -11   1   83.17    5.19
   2 -11   1   88.63    5.33
   2  -9   0  813.18   35.01
   2  -9   0  794.34   35.05
   2  -9   0  739.42   34.89
  -2   9   0  700.43   34.76
  -2   9   0  838.01   34.79
   2  -7  -1 2033.30   96.14
   2  -7  -1 2269.74   96.40
   2  -7  -1 2219.71   96.35
  -2   7   1 2147.53   96.21
  -2   7   1 2304.65   96.29
  -2   5   2   37.99    2.15
   2  -5  -2   37.82    2.25
   2  -5  -2   36.26    2.25
   2  -5  -2   37.55    2.05
  -2   3   3   59.40    3.19
  -2   3   3   60.53    3.13
  -2   3   3   65.67    3.27
   2  -3  -3   61.87    3.12
   2  -3  -3   59.99    3.15
   2  -1  -4 1431.82   62.95
  -2   1   4 1429.09   63.16
   2  -1  -4 1470.77   63.04
  -2   1   4 1395.45   62.96
   2  -1  -4 1448.62   63.10
  -2  -1   5 4396.90  187.22
   2   1  -5 4380.82  187.29
  -2  -1   5 4325.61  187.21
  -2  -1   5 3977.91  187.19
   2   1  -5 4429.67  187.38
  -2  -1   5 4281.74  187.43
  -2  -3   6    5.84    0.70
  -2  -3   6    4.00    0.53
  -2  -3   6    5.83    0.80
  -2  -3   6    3.55    0.44
  -2  -5   7    5.52    0.89
  -2  -5   7    7.37    0.59
  -2  -5   7    5.21    0.92
  -2  -5   7    7.62    0.96
  -2  -5   7    6.11    0.58
  -2  -5   7    6.25    0.41
   2   5  -7    6.88    0.62
  -2  -7   8    6.13    0.67
  -2  -7   8    7.09    1.23
  -2  -7   8    8.90    1.14
  -2  -7   8    6.69    1.03
  -2  -9   9   22.10    1.89
  -2  -9   9   16.72    1.81
  -2 -11  10    9.69    1.63
  -2 -11  10    7.95    1.54
  -2 -13  11    8.29    1.60
  -2 -13  11    6.81    1.74
  -2 -15  12  259.92   12.82
  -2 -15  12  245.02   12.91
  -2 -17  13   88.35    6.02
  -2 -17  13  105.89    6.52
  -2 -19  14   21.32    3.08
   2 -18   5   91.87    6.22
   2 -18   5   72.77    5.16
   2 -18   5   90.17    5.92
  -2  16  -4   12.98    2.15
  -2  16  -4   12.74    2.37
   2 -16   4   15.14    2.67
   2 -16   4   11.09    2.24
   2 -16   4   18.86    2.22
  -2  14  -3  111.95    5.62
  -2  14  -3  111.06    5.91
   2 -14   3  101.45    6.24
  -2  14  -3  109.89    6.11
   2 -14   3  111.96    6.29
  -2  12  -2   33.94    2.42
   2 -12   2   33.90    2.85
   2 -12   2   29.29    2.52
  -2  12  -2   37.29    2.83
   2 -12   2   30.62    2.71
  -2  10  -1  706.82   32.62
   2 -10   1  807.48   33.13
   2 -10   1  700.06   32.85
  -2  10  -1  704.53   32.82
   2 -10   1  744.38   33.04
   2  -8   0 1318.69   59.21
   2  -8   0 1294.58   59.17
   2  -8   0 1363.11   59.30
  -2   8   0 1354.69   59.04
   2  -6  -1  841.83   38.27
  -2   6   1  883.77   38.24
  -2   6   1  829.46   38.18
  -2   6   1  869.29   38.19
   2  -6  -1  854.43   38.29
   2  -6  -1  872.22   38.15
  -2   4   2   17.47    1.28
   2  -4  -2   15.74    1.19
  -2   4   2   16.21    1.22
  -2   4   2   15.26    1.12
  -2   4   2   14.30    1.22
   2  -4  -2   12.00    1.13
   2  -4  -2   13.65    1.15
   2  -4  -2   12.80    1.13
  -2   2   3  108.50    5.16
   2  -2  -3  116.55    5.17
   2  -2  -3  111.16    5.23
   2  -2  -3  102.25    5.24
   2   0  -4 1717.73   74.05
   2   0  -4 1683.83   74.13
  -2   0   4 1639.90   74.05
   2   0  -4 1707.49   74.22
  -2   0   4 1713.50   74.27
  -2  -2   5 1666.09   73.84
  -2  -2   5 1744.00   73.62
  -2  -2   5 1595.40   73.61
  -2  -2   5 1681.75   74.00
   2   2  -5 1757.33   73.81
  -2  -4   6   30.47    1.60
   2   4  -6   28.03    1.47
  -2  -4   6   28.31    1.39
  -2  -4   6   31.20    1.95
  -2  -4   6   27.80    1.91
  -2  -4   6   27.98    1.46
   2   4  -6   30.08    1.46
  -2  -4   6   25.33    1.85
  -2  -6   7  938.18   40.88
   2   6  -7  922.70   40.49
  -2  -6   7  900.08   40.19
  -2  -6   7  920.56   40.75
  -2  -6   7  921.25   40.30
  -2  -6   7  930.50   40.85
  -2  -8   8 3132.18  142.49
   2   8  -8 3176.10  142.30
   2   8  -8 3267.33  142.03
  -2  -8   8 3279.39  141.94
  -2  -8   8 3270.19  142.62
  -2 -10   9  914.11   39.83
  -2 -10   9  931.63   40.50
  -2 -10   9  831.47   40.48
  -2 -12  10  266.07   12.84
  -2 -12  10  257.07   12.93
  -2 -14  11   62.92    4.39
  -2 -14  11   71.12    4.62
  -2 -16  12  291.02   14.84
  -2 -16  12  294.95   14.67
  -2 -18  13  217.01   11.72
  -2 -18  13  211.74   11.41
   2 -19   6  440.98   21.85
   2 -19   6  445.70   21.81
  -2  17  -5   16.85    2.49
   2 -17   5   14.48    2.69
   2 -17   5   17.14    2.56
   2 -17   5   15.50    2.22
   2 -15   4   24.02    2.93
  -2  15  -4   23.25    2.64
  -2  15  -4   22.04    2.31
   2 -15   4   26.63    2.42
   2 -15   4   19.10    2.54
   2 -13   3  279.95   14.62
   2 -13   3  327.05   15.07
  -2  13  -3  312.29   14.35
   2 -13   3  311.90   15.03
  -2  13  -3  301.74   14.75
  -2  13  -3  313.81   14.60
  -2  11  -2   21.32    1.77
  -2  11  -2   21.46    2.07
   2 -11   2   24.00    2.23
   2 -11   2   22.28    1.95
   2 -11   2   16.32    1.90
  -2   9  -1    0.65    0.85
   2  -9   1    2.71    1.02
  -2   9  -1    1.00    0.86
   2  -9   1    1.82    0.78
   2  -9   1    1.81    0.92
  -2   7   0 1297.76   56.87
   2  -7   0 1285.35   57.01
  -2   7   0 1256.55   56.89
   2  -7   0 1293.88   56.97
  -2   7   0 1326.82   56.89
   2  -7   0 1245.29   57.01
   2  -5  -1    2.04    0.63
   2  -5  -1    2.52    0.70
  -2   5   1    1.62    0.56
   2  -5  -1    1.33    0.70
  -2   5   1    3.46    0.66
  -2   5   1    0.73    0.66
  -2   5   1    0.74    0.69
   2  -5  -1    4.18    0.77
  -2   3   2  165.46    8.33
  -2   3   2  198.47    8.39
  -2   3   2  185.56    8.30
   2  -3  -2  181.46    8.26
  -2   3   2  169.59    8.38
  -2   1   3 2905.85  127.95
   2  -1  -3 2947.79  127.91
   2  -1  -3 2944.25  127.74
  -2   1   3 2874.15  127.76
  -2  -1   4 2037.41   87.84
   2   1  -4 2021.87   87.58
  -2  -1   4 1948.96   87.48
   2   1  -4 2076.05   87.70
  -2  -1   4 1983.32   87.73
  -2  -3   5  912.55   40.15
  -2  -3   5  881.51   40.42
  -2  -3   5  915.87   40.35
   2   3  -5  902.87   40.28
  -2  -3   5  905.32   39.97
   2   3  -5  940.21   40.12
  -2  -5   6  497.83   21.68
   2   5  -6  503.62   21.93
  -2  -5   6  496.91   22.13
  -2  -5   6  490.86   21.66
  -2  -5   6  488.37   22.18
  -2  -5   6  433.60   22.10
   2   5  -6  495.00   21.65
   2   7  -7  172.63    8.38
   2   7  -7  176.49    8.16
  -2  -7   7  175.39    7.99
  -2  -7   7  162.67    8.48
  -2  -7   7  188.63    8.64
  -2  -9   8  811.72   36.01
  -2  -9   8  830.28   36.63
   2   9  -8  813.53   36.06
  -2  -9   8  795.40   36.66
  -2 -11   9  544.08   24.96
  -2 -11   9  534.25   24.84
  -2 -13  10  203.89   10.62
  -2 -13  10  216.76   10.83
  -2 -15  11  170.32    9.52
  -2 -15  11  193.11    9.84
  -2 -17  12   32.33    3.44
  -2 -17  12   29.85    3.35
  -2 -19  13   10.14    2.67
   2 -20   7  187.12   10.64
   2 -18   6  202.49   11.07
   2 -16   5   50.49    3.96
   2 -16   5   43.98    3.51
  -2  14  -4   24.22    2.03
  -2  14  -4   28.46    2.42
   2 -14   4   23.37    2.28
  -2  14  -4   22.32    2.52
   2 -14   4   24.77    2.54
  -2  12  -3  460.04   21.24
  -2  12  -3  482.63   20.87
   2 -12   3  411.77   21.08
  -2  12  -3  482.32   21.15
   2 -12   3  442.31   21.37
  -2  10  -2  666.64   29.66
  -2  10  -2  717.14   29.99
   2 -10   2  642.11   30.03
   2 -10   2  638.00   29.82
   2 -10   2  639.72   30.01
  -2   8  -1   20.40    1.56
   2  -8   1   17.22    1.76
  -2   8  -1   17.99    1.68
   2  -8   1   22.61    1.65
   2  -8   1   24.03    1.77
  -2   6   0   15.65    1.27
  -2   6   0   16.80    1.35
   2  -6   0   13.22    1.32
   2  -6   0   15.25    1.26
   2  -6   0   13.84    1.28
   2  -6   0   12.57    1.25
   2  -6   0   15.08    1.18
  -2   4   1    0.41    0.43
  -2   4   1    0.79    0.51
  -2   4   1    1.09    0.57
   2  -4  -1    1.58    0.59
   2  -4  -1    1.31    0.52
  -2   4   1    0.86    0.58
   2  -4  -1    0.24    0.49
  -2   2   2  226.72   10.07
   2  -2  -2  232.49   10.06
  -2   2   2  205.00   10.17
  -2   0   3  471.71   24.19
  -2   0   3  553.67   23.95
  -2   0   3  563.18   24.19
   2   0  -3  546.27   23.94
   2   0  -3  566.62   24.16
  -2  -2   4  334.37   15.33
  -2  -2   4  332.40   15.46
   2   2  -4  363.96   15.16
  -2  -2   4  330.35   15.51
   2   2  -4  341.10   15.43
   2   2  -4  327.93   15.29
   2   4  -5    8.96    0.64
   2   4  -5    7.28    0.97
  -2  -4   5    7.29    0.86
  -2  -4   5    8.41    1.00
   2   4  -5    7.71    0.84
  -2  -4   5    6.39    0.45
  -2  -4   5    7.01    0.59
  -2  -6   6  611.15   27.66
  -2  -6   6  610.51   27.12
   2   6  -6  630.22   27.37
  -2  -6   6  588.92   27.03
  -2  -6   6  609.31   27.58
   2   6  -6  622.98   27.54
   2   6  -6  637.54   27.03
  -2  -8   7  811.92   36.10
   2   8  -7  810.39   36.48
  -2  -8   7  796.36   36.64
   2   8  -7  838.54   36.24
  -2 -10   8   32.05    2.53
   2  10  -8   35.55    2.20
  -2 -10   8   33.55    2.05
  -2 -12   9  214.83   10.77
  -2 -14  10  168.88    8.34
  -2 -14  10  133.97    8.19
  -2 -16  11    6.50    1.97
  -2 -16  11    5.70    2.14
  -2 -18  12  169.57    9.61
  -2 -18  12  171.99    9.78
   2 -19   7   23.92    3.43
  -2  17  -6  156.07    7.91
   2 -17   6  143.14    7.89
   2 -17   6  139.68    8.38
   2 -15   5   32.65    2.83
   2 -15   5   37.38    3.28
  -2  13  -4   50.10    3.09
  -2  13  -4   51.81    3.42
   2 -13   4   44.97    3.24
   2 -13   4   51.65    3.60
  -2  13  -4   60.37    3.73
   2 -11   3  167.68    9.38
  -2  11  -3  197.56    9.28
  -2  11  -3  213.15    9.24
  -2  11  -3  206.31    9.54
   2 -11   3  175.08    9.64
  -2  11  -3  200.39    9.64
  -2   9  -2  274.43   12.92
  -2   9  -2  287.31   13.16
   2  -9   2  263.92   13.02
   2  -9   2  300.95   13.30
  -2   7  -1 1553.23   69.43
  -2   7  -1 1744.66   69.49
   2  -7   1 1524.20   69.58
   2  -7   1 1513.12   69.47
   2  -7   1 1541.92   69.33
  -2   5   0  405.47   20.40
   2  -5   0  476.32   20.44
  -2   5   0  465.02   20.39
   2  -5   0  452.58   20.43
  -2   5   0  484.51   20.50
  -2   5   0  460.85   20.45
   2  -5   0  434.92   20.50
   2  -5   0  467.67   20.41
  -2   3   1   33.51    2.19
   2  -3  -1   42.39    2.19
  -2   3   1   52.80    2.28
  -2   3   1   50.87    2.32
  -2   3   1   35.32    2.12
   2  -1  -2 1458.70   62.46
  -2   1   2 1417.49   62.48
   2  -1  -2 1375.94   62.61
   2   1  -3   48.96    2.53
  -2  -1   3   51.66    2.56
   2   1  -3   51.41    2.63
  -2  -1   3   48.07    2.62
   2   3  -4    1.95    0.46
   2   3  -4    2.38    0.60
  -2  -3   4    2.01    0.39
  -2  -3   4    2.43    0.57
   2   3  -4    1.67    0.69
   2   5  -5  529.77   23.69
   2   5  -5  542.68   23.95
  -2  -5   5  535.26   23.68
   2   5  -5  556.92   24.11
  -2  -5   5  533.11   24.13
  -2  -5   5  553.61   24.20
  -2  -5   5  531.53   23.66
   2   7  -6  679.78   28.91
   2   7  -6  671.85   29.31
   2   7  -6  675.21   29.51
  -2  -7   6  629.71   28.91
  -2  -7   6  659.72   29.10
  -2  -7   6  647.03   29.63
  -2  -9   7 1841.41   81.73
  -2  -9   7 1846.26   81.13
  -2 -11   8   28.81    2.41
  -2 -11   8   23.87    1.73
  -2 -13   9   76.95    4.86
  -2 -15  10  117.85    6.91
  -2 -17  11   85.23    5.75
  -2 -19  12  479.86   23.25
   2 -20   8  324.18   16.56
   2 -18   7   12.95    2.57
   2 -16   6  440.77   21.22
  -2  16  -6  461.32   21.22
   2 -16   6  467.21   21.80
  -2  14  -5  251.34   11.66
   2 -14   5  241.15   12.39
  -2  14  -5  262.72   12.08
   2 -14   5  234.15   12.00
  -2  12  -4   71.19    4.14
  -2  12  -4   65.19    3.64
  -2  12  -4   61.09    3.87
  -2  12  -4   71.10    3.64
   2 -12   4   59.26    3.78
   2 -12   4   64.42    4.10
  -2  10  -3  137.08    6.60
  -2  10  -3  128.32    6.83
   2 -10   3  129.67    6.71
   2 -10   3  135.18    6.95
  -2  10  -3  141.77    6.83
  -2   8  -2  981.68   44.05
  -2   8  -2 1020.92   44.25
   2  -8   2  928.87   44.08
  -2   8  -2 1036.06   44.11
   2  -8   2  976.56   44.27
   2  -8   2 1016.00   43.98
  -2   6  -1   38.18    2.14
   2  -6   1   37.74    2.10
  -2   6  -1   35.17    2.15
   2  -6   1   31.01    2.17
  -2   6  -1   33.35    2.18
   2  -6   1   37.48    2.08
   2  -4   0   13.44    1.04
  -2   4   0   14.33    1.12
  -2   4   0   13.67    1.05
   2  -4   0   16.05    1.11
   2  -4   0   13.13    1.03
  -2   4   0   14.24    1.06
  -2   4   0   14.12    1.11
  -2   2   1 4408.35  192.91
  -2   2   1 4122.58  192.77
   2  -2  -1 4684.42  192.77
   2   0  -2  280.02   12.74
  -2   0   2  283.72   12.76
  -2   0   2  282.92   12.66
   2   0  -2  289.86   12.53
   2   0  -2  269.51   12.79
  -2  -2   3  342.65   14.93
  -2  -2   3  345.69   15.11
  -2  -2   3  312.04   15.24
   2   2  -3  338.87   15.21
   2   2  -3  338.03   15.08
  -2  -4   4   14.70    0.91
   2   4  -4   12.94    0.91
  -2  -4   4   14.53    0.77
  -2  -4   4   13.79    1.16
   2   4  -4   14.64    1.28
   2   6  -5  218.72    9.66
   2   6  -5  207.64   10.08
  -2  -6   5  212.06   10.18
  -2  -6   5  216.18    9.65
   2   6  -5  217.67   10.17
  -2  -6   5  214.78    9.71
   2   8  -6  524.86   23.38
  -2  -8   6  542.70   23.39
  -2  -8   6  526.50   23.64
  -2  -8   6  513.86   24.16
  -2 -10   7  354.08   16.03
  -2 -10   7  352.87   16.64
  -2 -12   8    6.90    1.48
  -2 -14   9    6.72    1.98
  -2 -16  10   69.21    4.90
  -2 -18  11  153.25    8.86
   2 -19   8   48.00    4.46
   2 -19   8   55.69    4.52
  -2  17  -7   69.95    4.73
   2 -17   7   83.79    5.52
   2 -17   7   86.16    5.48
   2 -15   6  146.82    8.22
  -2  15  -6  158.35    7.77
   2 -15   6  141.31    7.57
   2 -15   6  140.02    8.03
   2 -13   5   60.35    4.20
  -2  13  -5   68.54    3.64
   2 -13   5   58.34    3.75
   2 -13   5   60.46    4.12
  -2  11  -4    4.87    0.99
  -2  11  -4    6.08    1.24
   2 -11   4    5.23    1.25
   2 -11   4    6.47    1.10
   2 -11   4    5.04    1.25
  -2   9  -3 1084.78   48.39
   2  -9   3 1141.54   48.52
   2  -9   3 1015.32   48.64
  -2   9  -3 1148.52   48.62
  -2   9  -3 1042.79   48.60
   2  -9   3 1107.72   48.31
  -2   7  -2   97.31    4.83
   2  -7   2   89.57    4.93
  -2   7  -2   87.17    4.88
  -2   7  -2  104.99    4.88
  -2   7  -2   93.65    4.89
   2  -7   2  113.06    4.89
   2  -7   2   95.57    4.76
  -2   5  -1  883.46   39.58
   2  -5   1  948.14   39.60
   2  -5   1  964.11   39.53
  -2   5  -1  858.64   39.45
  -2   5  -1  912.31   39.56
   2  -5   1  844.13   39.59
  -2   5  -1  891.81   39.63
  -2   5  -1  873.42   39.57
   2  -5   1  874.86   39.52
   2  -3   0 1341.49   61.45
  -2   3   0 1430.35   61.50
  -2   3   0 1351.51   61.45
  -2   3   0 1446.63   61.47
  -2   3   0 1394.88   61.42
  -2   3   0 1347.18   61.41
   2  -3   0 1468.92   61.42
   2  -1  -1 1017.66   44.23
  -2   1   1  964.78   44.24
  -2   1   1  998.96   44.18
   2  -1  -1 1018.70   44.07
   2   1  -2 3140.92  135.87
  -2  -1   2 3146.74  135.89
  -2  -1   2 3039.49  135.75
   2   1  -2 3114.49  135.96
   2   3  -3  403.62   17.68
  -2  -3   3  396.18   17.68
  -2  -3   3  385.57   17.47
  -2  -3   3  394.40   17.90
  -2  -3   3  394.43   17.91
   2   3  -3  396.31   17.89
   2   3  -3  404.17   17.48
   2   3  -3  406.33   17.47
  -2  -3   3  392.92   17.48
   2   5  -4 2155.23   93.97
   2   5  -4 2165.01   94.01
   2   5  -4 2069.86   94.33
  -2  -5   4 2181.62   93.97
   2   5  -4 2087.90   94.37
  -2  -5   4 2127.68   93.99
  -2  -5   4 2141.49   94.43
   2   7  -5   36.08    1.84
   2   7  -5   39.49    2.37
  -2  -7   5   34.74    1.82
   2   7  -5   38.86    2.03
  -2  -7   5   35.14    2.33
  -2  -7   5   36.26    1.95
  -2  -7   5   30.10    2.31
   2   9  -6    4.37    0.53
  -2  -9   6    5.61    0.75
   2   9  -6    5.66    0.50
   2   9  -6    4.34    0.96
   2   9  -6    5.38    0.51
  -2  -9   6    4.76    1.31
  -2 -11   7    3.03    0.80
  -2 -11   7    1.74    1.44
  -2 -11   7    2.21    1.16
  -2 -13   8    3.28    1.40
  -2 -13   8    2.06    1.87
  -2 -15   9  142.92    7.72
  -2 -15   9  124.61    7.75
  -2 -17  10   52.64    4.41
  -2 -17  10   62.48    4.90
   2 -20   9  115.93    7.39
   2 -18   8   63.89    5.11
   2 -18   8   70.73    5.03
   2 -16   7  458.30   20.56
  -2  16  -7  431.55   19.71
   2 -16   7  397.48   19.57
   2 -16   7  412.93   20.20
  -2  14  -6 1108.50   47.77
   2 -14   6 1169.11   48.45
  -2  14  -6 1070.48   47.30
   2 -14   6 1013.29   47.61
   2 -14   6  997.33   48.07
   2 -12   5   14.91    1.81
  -2  12  -5   13.26    1.67
   2 -12   5    8.73    1.43
  -2  12  -5   13.49    1.34
   2 -12   5   10.71    1.34
   2 -10   4  196.42    9.57
  -2  10  -4  187.72    9.05
  -2  10  -4  204.46    9.36
   2 -10   4  187.20    9.16
   2 -10   4  186.01    9.42
   2 -10   4  195.53    8.98
  -2   8  -3  303.28   14.05
  -2   8  -3  316.03   14.25
   2  -8   3  314.55   14.07
  -2   8  -3  321.43   14.13
   2  -8   3  287.88   14.22
   2  -8   3  316.02   14.01
   2  -8   3  291.70   14.32
   2  -6   2  999.47   47.14
  -2   6  -2 1071.88   47.02
  -2   6  -2 1104.33   47.00
  -2   6  -2 1053.14   47.11
   2  -6   2 1079.95   46.94
   2  -6   2  995.93   47.07
  -2   6  -2 1030.20   47.03
   2  -6   2 1145.10   46.99
   2  -4   1 6007.62  265.11
  -2   4  -1 6030.99  265.12
  -2   4  -1 6589.83  265.18
   2  -4   1 5874.52  265.09
   2  -4   1 6316.33  265.13
   2  -4   1 5625.83  265.14
  -2   4  -1 6304.10  265.09
  -2   4  -1 6210.02  265.19
  -2   4  -1 6008.63  265.00
  -2   4  -1 5730.74  265.04
  -2   2   0 1224.44   59.81
  -2   2   0 1461.07   59.82
   2  -2   0 1419.71   59.83
  -2   2   0 1338.65   59.84
   2  -2   0 1359.75   59.73
   2   0  -1  730.50   33.43
  -2   0   1  801.35   33.53
  -2   0   1  741.96   33.45
  -2   0   1  760.79   33.37
   2   0  -1  757.66   33.35
  -2  -2   2    6.42    0.48
  -2  -2   2    7.85    0.66
   2   2  -2    7.50    0.42
   2   2  -2    5.09    0.48
  -2  -2   2    4.51    0.72
   2   2  -2    5.92    0.41
   2   2  -2    5.29    0.61
   2   4  -3  151.26    6.85
   2   4  -3  156.79    7.04
   2   4  -3  156.37    6.93
  -2  -4   3  146.30    6.92
   2   4  -3  153.79    7.31
  -2  -4   3  156.21    6.86
  -2  -4   3  156.38    7.33
  -2  -4   3  159.39    7.04
   2   6  -4  400.75   17.58
   2   6  -4  390.63   17.53
   2   6  -4  399.07   17.93
  -2  -6   4  395.93   17.54
   2   6  -4  395.91   17.38
  -2  -6   4  387.65   17.56
   2   6  -4  372.98   17.95
  -2  -6   4  412.04   18.06
  -2  -8   5  224.65   10.77
  -2  -8   5  246.92   11.51
   2   8  -5  240.34   10.76
   2   8  -5  241.35   10.99
   2   8  -5  247.13   10.69
  -2  -8   5  244.59   10.95
  -2  -8   5  236.94   11.43
   2  10  -6   32.89    1.78
   2  10  -6   35.73    1.81
   2  10  -6   35.64    1.84
  -2 -10   6   35.54    2.13
  -2 -10   6   38.17    2.69
   2  10  -6   33.36    2.19
  -2 -10   6   34.45    2.72
  -2 -12   7   41.83    3.10
  -2 -12   7   41.38    3.27
  -2 -14   8 1074.71   49.35
  -2 -14   8 1107.82   49.43
  -2 -16   9  127.17    7.34
  -2 -16   9  119.10    7.41
  -2 -18  10  367.58   17.93
  -2 -18  10  350.81   18.02
   2 -19   9  142.04    8.38
   2 -19   9  127.16    7.92
   2 -17   8  298.77   14.51
   2 -17   8  265.16   14.03
  -2  15  -7  633.93   28.24
   2 -15   7  633.35   28.94
   2 -15   7  591.23   28.65
   2 -15   7  614.82   28.12
   2 -13   6 1087.70   50.91
  -2  13  -6 1202.85   50.10
   2 -13   6 1091.84   50.28
  -2  13  -6 1166.20   50.48
   2 -13   6 1044.28   50.67
   2 -11   5    5.76    1.37
  -2  11  -5    9.66    1.13
   2 -11   5    7.19    1.27
  -2  11  -5    9.71    1.36
   2 -11   5    8.21    1.02
   2  -9   4 1925.07   80.90
  -2   9  -4 1785.47   80.43
  -2   9  -4 1881.66   80.68
   2  -9   4 1748.75   80.42
  -2   9  -4 1850.54   80.50
   2  -9   4 1795.74   80.71
   2  -9   4 1848.65   80.37
  -2   7  -3 1214.56   54.67
   2  -7   3 1360.75   55.14
  -2   7  -3 1202.95   54.82
   2  -7   3 1278.93   54.75
  -2   7  -3 1227.45   54.96
  -2   7  -3 1207.95   54.79
   2  -7   3 1313.39   55.02
  -2   7  -3 1157.89   54.87
   2  -7   3 1269.97   54.78
   2  -5   2 3333.40  149.10
   2  -5   2 3255.13  149.20
  -2   5  -2 3545.14  149.05
  -2   5  -2 3423.10  149.23
   2  -5   2 2988.69  149.11
  -2   5  -2 3323.67  148.96
  -2   5  -2 3555.36  149.07
   2  -5   2 3511.31  149.14
  -2   5  -2 3572.70  149.15
  -2   5  -2 3505.45  149.15
   2  -3   1  164.69    7.67
  -2   3  -1  147.73    7.60
  -2   3  -1  165.85    7.69
   2  -3   1  171.16    7.68
  -2   3  -1  167.06    7.59
   2  -3   1  169.18    7.62
  -2   3  -1  165.00    7.64
   2  -3   1  179.04    7.66
  -2   1   0 1244.80   54.82
  -2   1   0 1258.63   54.80
   2  -1   0 1222.04   54.84
   2  -1   0 1255.04   54.79
  -2  -1   1  984.40   45.41
  -2  -1   1  997.21   45.48
   2   1  -1 1044.49   45.41
   2   1  -1  992.13   45.29
   2   1  -1 1083.78   45.23
  -2  -1   1 1007.93   45.22
  -2  -1   1 1073.58   45.32
   2   3  -2   88.85    3.87
   2   3  -2   79.32    3.68
  -2  -3   2   73.33    3.80
   2   3  -2   77.96    3.67
  -2  -3   2   75.51    3.68
  -2  -3   2   81.28    4.00
   2   3  -2   77.97    4.02
  -2  -3   2   85.44    4.07
   2   3  -2   84.92    3.69
   2   5  -3  594.90   26.43
   2   5  -3  580.02   26.47
   2   5  -3  605.84   26.79
   2   5  -3  599.20   26.32
  -2  -5   3  578.71   26.47
  -2  -5   3  576.88   26.43
   2   5  -3  629.52   26.34
  -2  -5   3  613.11   26.83
  -2  -7   4  618.60   30.03
   2   7  -4  687.60   30.03
   2   7  -4  674.47   30.13
   2   7  -4  671.26   30.45
  -2  -7   4  695.30   30.12
   2   7  -4  705.22   29.95
  -2  -7   4  711.66   30.61
  -2  -9   5  439.44   19.74
  -2  -9   5  407.18   20.20
   2   9  -5  430.59   19.79
   2   9  -5  439.32   19.51
   2   9  -5  431.64   19.50
  -2  -9   5  459.24   19.55
  -2  -9   5  450.72   20.31
   2  11  -6   41.14    2.68
   2  11  -6   45.24    2.29
  -2 -11   6   47.63    3.18
  -2 -11   6   43.64    3.21
   2  11  -6   42.09    2.19
  -2 -13   7  560.19   26.48
  -2 -13   7  582.66   26.60
  -2 -15   8  218.39   11.59
  -2 -15   8  227.39   11.56
  -2 -17   9    7.47    2.93
  -2 -17   9   16.12    2.61
   2 -20  10  175.98    9.95
   2 -18   9   55.77    4.44
   2 -18   9   42.31    3.92
   2 -16   8  128.87    7.43
  -2  16  -8  120.61    6.61
   2 -16   8  121.51    7.13
   2 -14   7   71.45    4.83
   2 -14   7   65.60    4.10
   2 -14   7   59.73    4.66
  -2  12  -6   29.12    2.19
   2 -12   6   28.52    2.43
  -2  12  -6   23.59    1.74
  -2  12  -6   23.54    1.51
   2 -12   6   20.37    1.72
   2 -12   6   19.47    2.13
   2 -10   5  327.41   15.03
   2 -10   5  302.10   14.78
  -2  10  -5  315.06   14.24
  -2  10  -5  312.45   14.71
  -2  10  -5  325.29   14.47
   2 -10   5  314.21   14.47
   2 -10   5  319.91   14.38
   2  -8   4  381.86   17.94
  -2   8  -4  399.24   17.83
   2  -8   4  394.67   17.59
  -2   8  -4  388.59   17.63
   2  -8   4  402.60   17.57
  -2   8  -4  372.82   17.44
  -2   8  -4  400.75   17.67
   2  -8   4  378.82   17.80
  -2   8  -4  404.34   17.79
   2  -6   3   22.58    1.49
   2  -6   3   25.90    1.72
  -2   6  -3   22.61    1.56
  -2   6  -3   20.93    1.65
  -2   6  -3   22.29    1.40
  -2   6  -3   26.86    1.55
   2  -6   3   25.84    1.59
  -2   6  -3   23.10    1.60
  -2   4  -2  205.89    8.48
   2  -4   2  183.43    8.46
   2  -4   2  183.06    8.49
  -2   4  -2  190.61    8.50
  -2   4  -2  179.78    8.28
  -2   4  -2  193.97    8.41
   2  -4   2  167.23    8.46
  -2   4  -2  177.19    8.51
   2  -4   2  158.00    8.34
  -2   4  -2  184.94    8.35
   2  -4   2  209.78    8.55
  -2   2  -1  561.25   24.74
  -2   2  -1  578.37   24.65
   2  -2   1  547.21   24.70
   2  -2   1  536.20   24.68
   2   0   0  526.81   23.83
   2   0   0  553.91   23.77
   2   0   0  523.60   23.84
  -2   0   0  564.67   23.87
  -2   0   0  571.96   23.79
  -2   0   0  562.14   23.71
   2   2  -1 2674.47  120.02
  -2  -2   1 2702.36  120.18
   2   2  -1 3010.73  120.05
   2   2  -1 2674.20  120.05
   2   2  -1 2643.05  120.16
  -2  -2   1 2609.75  120.05
  -2  -2   1 2938.14  120.32
  -2  -4   2  285.66   12.92
   2   4  -2  291.65   13.28
   2   4  -2  293.78   13.06
  -2  -4   2  292.27   13.05
  -2  -4   2  293.10   12.98
  -2  -4   2  289.89   13.31
   2   4  -2  281.23   12.91
   2   4  -2  265.83   13.24
   2   4  -2  299.62   12.96
  -2  -4   2  315.06   13.30
   2   6  -3  202.70    9.60
  -2  -6   3  201.98    9.27
   2   6  -3  209.20    9.28
   2   6  -3  216.61    9.17
   2   6  -3  192.70    9.60
   2   6  -3  200.28    9.12
  -2  -6   3  204.38    9.27
  -2  -6   3  199.71    9.61
   2   6  -3  191.74    9.24
   2   8  -4  329.63   14.25
  -2  -8   4  314.00   14.83
  -2  -8   4  318.04   14.37
   2   8  -4  320.98   14.21
   2   8  -4  300.68   14.39
  -2  -8   4  312.47   14.28
   2  10  -5  142.05    7.08
  -2 -10   5  165.75    7.38
  -2 -10   5  148.79    7.08
   2  10  -5  158.69    7.09
  -2 -10   5  150.29    7.83
   2  10  -5  155.64    7.42
  -2 -10   5  161.23    7.94
   2  12  -6  307.77   14.65
  -2 -12   6  313.45   15.22
  -2 -12   6  332.77   15.33
  -2 -14   7    5.09    1.74
  -2 -14   7    1.46    1.90
  -2 -16   8  195.19   10.70
  -2 -16   8  210.15   10.95
  -2 -18   9  122.63    7.56
  -2 -18   9  124.77    7.79
   2 -19  10    1.62    2.01
   2 -19  10    1.35    1.91
   2 -17   9    3.74    1.96
   2 -17   9    1.19    1.69
  -2  15  -8   97.80    5.30
   2 -15   8   89.37    5.80
   2 -15   8   91.50    5.58
  -2  13  -7  640.57   28.94
  -2  13  -7  664.56   29.42
   2 -13   7  680.70   29.17
   2 -13   7  620.28   29.62
   2 -13   7  620.42   29.85
  -2  11  -6   92.70    4.89
  -2  11  -6  102.98    4.66
  -2  11  -6   99.90    5.24
   2 -11   6   95.53    4.96
   2 -11   6   98.38    5.34
   2 -11   6   97.71    4.83
   2 -11   6   99.56    5.51
   2  -9   5  458.57   21.48
  -2   9  -5  463.14   21.11
  -2   9  -5  469.75   21.06
  -2   9  -5  471.43   20.83
  -2   9  -5  481.27   21.32
   2  -9   5  470.76   20.99
   2  -9   5  459.80   21.32
   2  -9   5  469.91   21.00
  -2   7  -4  972.59   43.16
   2  -7   4  976.26   43.31
  -2   7  -4  978.10   42.97
   2  -7   4  979.42   43.13
  -2   7  -4  980.78   43.32
   2  -7   4  946.58   42.97
  -2   7  -4  992.64   43.11
   2  -7   4  930.06   43.23
  -2   7  -4 1005.55   43.25
   2  -7   4 1019.40   43.44
   2  -5   3 7822.10  355.85
   2  -5   3 8169.84  355.77
   2  -5   3 8228.00  355.86
  -2   5  -3 8298.90  355.81
  -2   5  -3 8217.01  355.88
  -2   5  -3 8012.59  355.55
  -2   5  -3 8061.12  355.65
   2  -5   3 7937.65  355.71
  -2   5  -3 8597.64  355.80
  -2   3  -2 4620.08  203.41
  -2   3  -2 4754.93  203.33
  -2   3  -2 4826.72  203.53
   2  -3   2 4207.19  203.42
   2  -3   2 4742.50  203.44
   2  -3   2 4755.04  203.51
   2  -1   1 3783.80  159.73
  -2   1  -1 3624.01  159.67
  -2   1  -1 3590.10  159.72
  -2   1  -1 3582.18  159.68
   2  -1   1 3658.16  159.68
  -2  -1   0 1248.73   53.82
   2   1   0 1233.54   53.77
  -2  -1   0 1192.57   53.63
  -2  -1   0 1152.33   53.75
  -2  -1   0 1185.57   53.67
   2   1   0 1288.21   53.65
   2   1   0 1168.07   53.66
  -2  -1   0 1227.11   53.76
   2   1   0 1209.27   53.80
  -2  -1   0 1294.40   53.65
  -2  -3   1 2829.61  115.03
  -2  -3   1 2636.54  114.86
   2   3  -1 2603.48  114.85
   2   3  -1 2513.31  114.72
   2   3  -1 2700.94  114.75
  -2  -3   1 2491.84  114.74
   2   3  -1 2735.67  115.01
  -2  -3   1 2615.12  114.94
   2   3  -1 2612.68  114.74
  -2  -5   2 1772.65   79.61
   2   5  -2 1862.60   79.26
   2   5  -2 1849.31   79.38
  -2  -5   2 1727.64   79.33
   2   5  -2 1755.32   79.63
   2   5  -2 1835.38   79.28
   2   5  -2 1616.55   79.61
  -2  -5   2 1884.94   79.69
  -2  -5   2 1826.90   79.41
   2   5  -2 1844.80   79.33
  -2  -7   3   22.57    1.39
   2   7  -3   19.17    1.33
   2   7  -3   18.81    1.38
   2   7  -3   20.37    1.28
  -2  -7   3   17.82    1.28
  -2  -7   3   17.78    1.61
  -2  -9   4   96.33    5.09
  -2  -9   4  103.43    5.00
   2   9  -4  102.05    4.96
   2   9  -4  103.60    4.96
   2   9  -4  109.53    5.21
  -2  -9   4  108.64    5.64
   2  11  -5   14.10    1.56
  -2 -11   5   11.70    1.84
   2  13  -6   90.52    5.13
  -2 -13   6   93.77    5.60
  -2 -13   6  101.12    5.80
  -2 -15   7  420.81   20.35
  -2 -15   7  423.92   20.29
  -2 -17   8   28.59    3.64
  -2 -17   8   26.34    3.25
   2 -18  10  107.60    6.93
   2 -18  10  105.15    6.46
   2 -16   9   10.39    2.05
  -2  16  -9    4.15    1.67
   2 -16   9    8.98    1.81
  -2  14  -8  688.22   30.02
   2 -14   8  674.40   29.70
   2 -14   8  607.69   30.22
   2 -14   8  659.77   30.62
  -2  12  -7  536.02   22.75
  -2  12  -7  539.88   23.20
   2 -12   7  488.83   22.81
   2 -12   7  466.92   23.25
   2 -12   7  483.49   23.52
  -2  10  -6  200.04    9.41
  -2  10  -6  204.14    9.73
   2 -10   6  203.55    9.35
  -2  10  -6  218.40    9.59
   2 -10   6  191.74    9.72
   2 -10   6  190.65    9.92
   2 -10   6  203.32    9.36
   2  -8   5  709.32   33.35
   2  -8   5  739.27   33.01
  -2   8  -5  742.96   33.05
  -2   8  -5  773.53   33.27
   2  -8   5  755.84   32.87
  -2   8  -5  735.57   33.03
  -2   8  -5  780.80   33.21
   2  -8   5  704.17   33.17
  -2   6  -4 1426.05   61.00
   2  -6   4 1327.10   60.96
   2  -6   4 1428.41   61.17
  -2   6  -4 1401.20   61.13
   2  -6   4 1412.48   61.11
  -2   6  -4 1413.83   60.88
   2  -6   4 1305.03   60.93
  -2   6  -4 1383.29   61.02
  -2   4  -3 3068.28  139.36
  -2   4  -3 3341.00  139.50
   2  -4   3 3175.53  139.45
  -2   4  -3 3177.04  139.57
  -2   4  -3 3242.91  139.64
   2  -4   3 3252.07  139.57
   2  -4   3 3175.33  139.56
   2  -4   3 3222.29  139.62
   2  -4   3 3107.99  139.40
  -2   2  -2   13.28    0.94
   2  -2   2   17.60    1.14
  -2   2  -2   15.32    0.96
  -2   2  -2   14.87    1.07
  -2   0  -1   41.36    2.12
   2   0   1   40.16    2.16
  -2   0  -1   39.72    2.11
   2   0   1   39.82    2.17
  -2   0  -1   42.37    2.20
  -2   0  -1   45.18    2.19
   2   0   1   40.85    2.13
   2   0   1   41.06    2.22
  -2  -2   0   40.66    2.29
   2   2   0   48.44    2.26
   2   2   0   45.92    2.25
  -2  -2   0   45.40    2.26
   2   2   0   38.16    2.22
  -2  -2   0   45.72    2.35
   2   2   0   45.12    2.36
   2   2   0   41.95    2.39
  -2  -2   0   43.52    2.31
   2   2   0   43.89    2.35
   2   2   0   42.38    2.22
   2   4  -1  486.11   22.97
  -2  -4   1  498.44   22.99
   2   4  -1  537.78   22.91
  -2  -4   1  509.64   22.93
   2   4  -1  509.46   23.18
  -2  -4   1  566.74   23.17
   2   4  -1  483.01   22.87
  -2  -4   1  504.73   22.89
   2   4  -1  531.34   22.92
  -2  -4   1  576.20   23.27
   2   6  -2   79.31    4.20
   2   6  -2   88.62    4.25
  -2  -6   2   86.30    4.26
  -2  -6   2   84.17    4.23
  -2  -6   2   90.71    4.57
   2   6  -2   93.95    4.60
   2   6  -2   83.65    4.11
   2   6  -2   81.06    4.49
   2   6  -2   86.02    4.51
  -2  -6   2   88.32    4.51
   2   6  -2   90.13    4.19
   2   8  -3  110.51    5.38
  -2  -8   3  107.14    5.31
  -2  -8   3  106.93    5.28
   2   8  -3  103.74    5.22
   2   8  -3  112.79    5.23
  -2  -8   3  111.36    5.71
  -2 -10   4  174.54    8.34
   2  10  -4  169.69    8.33
   2  10  -4  182.54    8.33
   2  10  -4  187.68    8.60
  -2 -10   4  187.76    9.04
   2  12  -5   82.39    4.61
  -2 -12   5   77.94    5.00
  -2 -12   5   94.58    5.23
   2  14  -6   19.15    2.10
  -2 -14   6   16.98    2.21
  -2 -16   7  100.69    6.02
  -2 -16   7   82.02    5.92
  -2 -18   8   12.72    3.00
  -2 -18   8   19.00    3.02
   2 -19  11   51.40    4.31
   2 -19  11   36.42    3.63
   2 -17  10   51.28    4.33
   2 -17  10   57.22    4.11
   2 -15   9   15.14    2.28
  -2  15  -9   14.87    1.97
   2 -15   9   11.92    1.85
   2 -13   8   47.40    2.84
  -2  13  -8   55.57    3.49
  -2  13  -8   39.57    2.76
   2 -13   8   69.29    3.73
   2 -13   8   71.70    4.09
   2 -11   7  236.01   12.54
  -2  11  -7  275.33   12.60
   2 -11   7  267.85   12.14
  -2  11  -7  276.31   12.21
   2 -11   7  272.48   12.15
   2 -11   7  253.29   12.84
   2  -9   6   42.27    2.67
  -2   9  -6   44.10    2.79
  -2   9  -6   44.68    2.55
   2  -9   6   47.32    2.53
  -2   9  -6   50.67    2.66
   2  -9   6   45.12    2.34
   2  -9   6   41.41    2.85
   2  -7   5  372.40   18.45
   2  -7   5  401.07   18.26
  -2   7  -5  405.90   18.28
   2  -7   5  407.74   18.43
  -2   7  -5  435.24   18.38
  -2   7  -5  413.11   18.47
  -2   7  -5  411.83   18.19
   2  -7   5  395.80   18.28
   2  -7   5  412.19   18.48
   2  -5   4 1536.05   65.97
   2  -5   4 1446.83   65.73
   2  -5   4 1443.17   65.89
  -2   5  -4 1516.47   65.91
  -2   5  -4 1497.72   66.00
  -2   5  -4 1523.99   65.86
   2  -5   4 1481.21   65.99
  -2   5  -4 1489.85   65.58
  -2   5  -4 1559.76   65.71
   2  -5   4 1478.44   65.76
   2  -3   3   64.09    3.38
   2  -3   3   62.64    3.26
  -2   3  -3   70.42    3.27
  -2   3  -3   70.07    3.17
  -2   3  -3   63.24    3.40
  -2   3  -3   69.95    3.41
  -2   3  -3   67.11    3.13
  -2   1  -2  425.24   21.23
   2  -1   2  509.12   21.27
   2  -1   2  511.54   21.18
  -2   1  -2  543.65   21.20
  -2   1  -2  413.26   21.19
  -2   1  -2  455.92   21.21
   2   1   1 2409.37  106.36
   2   1   1 2504.77  106.27
  -2  -1  -1 2491.47  106.36
   2   1   1 2279.42  106.34
  -2  -1  -1 2296.85  106.25
  -2  -1  -1 2458.10  106.26
   2   1   1 2364.05  106.28
  -2  -1  -1 2494.02  106.30
  -2  -1  -1 2507.18  106.27
   2   3   0 4810.41  206.49
   2   3   0 4891.91  206.50
   2   3   0 4740.37  206.58
  -2  -3   0 4680.22  206.62
  -2  -3   0 4734.97  206.56
  -2  -3   0 4566.77  206.58
   2   3   0 4883.72  206.51
  -2  -3   0 4622.25  206.50
   2   3   0 4571.54  206.64
   2   3   0 4594.22  206.49
   2   5  -1 1377.47   63.76
  -2  -5   1 1463.05   63.76
  -2  -5   1 1444.12   63.81
   2   5  -1 1506.85   64.05
  -2  -5   1 1553.11   64.04
   2   5  -1 1342.72   64.01
   2   5  -1 1397.62   63.94
   2   5  -1 1401.60   63.73
  -2  -5   1 1550.01   63.97
   2   5  -1 1484.66   63.73
   2   7  -2  468.26   21.50
  -2  -7   2  490.86   21.81
  -2  -7   2  482.41   21.53
   2   7  -2  497.33   21.50
  -2  -7   2  466.46   21.54
   2   7  -2  498.87   21.47
  -2  -7   2  480.86   21.86
   2   7  -2  459.66   21.36
   2   9  -3   91.17    4.63
  -2  -9   3   94.72    4.73
  -2  -9   3   97.56    4.78
  -2  -9   3   84.96    5.12
   2   9  -3   96.55    4.68
   2   9  -3   89.80    4.77
  -2  -9   3   95.19    5.16
  -2 -11   4  589.47   26.55
   2  11  -4  598.23   26.82
  -2 -11   4  596.35   27.26
  -2 -13   5    3.96    1.72
   2  13  -5    6.73    1.56
  -2 -13   5    4.80    1.57
  -2 -15   6   10.00    2.08
   2  15  -6   13.08    1.93
  -2 -17   7  159.84    9.22
  -2 -17   7  161.55    9.11
   2 -18  11  448.19   21.87
   2 -18  11  445.96   21.42
   2 -16  10  503.62   23.89
  -2  16 -10  512.90   23.04
   2 -16  10  481.26   23.42
   2 -14   9  157.63    9.10
  -2  14  -9  179.69    8.69
   2 -14   9  178.24    8.90
  -2  12  -8  226.00   10.59
  -2  12  -8  225.93   10.13
   2 -12   8  219.79   10.10
   2 -12   8  216.25   10.66
   2 -12   8  199.42   10.88
   2 -10   7   18.61    1.79
  -2  10  -7   14.70    1.30
   2 -10   7   18.52    1.15
  -2  10  -7   15.18    1.59
   2 -10   7   17.99    1.27
  -2  10  -7   17.68    1.54
   2 -10   7   16.08    1.60
   2  -8   6 1466.03   64.14
  -2   8  -6 1510.99   64.38
  -2   8  -6 1450.73   64.14
  -2   8  -6 1470.92   64.27
   2  -8   6 1472.27   64.35
  -2   8  -6 1476.66   64.09
   2  -8   6 1387.95   64.20
   2  -8   6 1402.98   64.45
   2  -6   5 2872.83  128.11
   2  -6   5 2918.91  128.02
  -2   6  -5 2934.60  128.15
   2  -6   5 2854.16  128.13
  -2   6  -5 2958.75  128.00
  -2   6  -5 2924.26  127.81
  -2   6  -5 2964.41  128.00
   2  -6   5 2891.15  127.89
   2  -4   4  383.64   17.84
   2  -4   4  402.26   17.92
  -2   4  -4  395.25   17.58
  -2   4  -4  408.13   17.99
   2  -4   4  399.04   17.98
  -2   4  -4  388.73   17.62
  -2   4  -4  405.28   17.92
  -2   4  -4  425.42   17.80
  -2   2  -3  448.98   19.08
   2  -2   3  434.79   19.32
  -2   2  -3  390.58   19.29
   2  -2   3  433.89   19.11
  -2   2  -3  428.23   19.29
  -2   0  -2  498.72   21.84
  -2   0  -2  474.33   21.80
   2   0   2  482.38   21.80
   2   0   2  504.70   21.82
   2   0   2  492.33   21.84
  -2   0  -2  479.64   21.67
  -2   0  -2  502.80   21.83
   2   2   1 8318.47  375.13
   2   2   1 8704.30  375.22
   2   2   1 8089.70  375.24
   2   2   1 8691.17  375.15
  -2  -2  -1 8560.71  375.22
  -2  -2  -1 8466.09  375.16
   2   2   1 8119.98  375.17
  -2  -2  -1 8942.54  375.10
  -2  -2  -1 8837.21  375.16
   2   2   1 8953.34  375.17
   2   2   1 8514.43  375.12
   2   4   0 4688.80  192.07
   2   4   0 4378.77  192.12
  -2  -4   0 4702.51  192.15
   2   4   0 4143.32  192.03
  -2  -4   0 4426.87  192.06
   2   4   0 4387.35  192.04
   2   4   0 4297.85  192.21
  -2  -4   0 4162.46  192.17
  -2  -4   0 4250.40  192.13
  -2  -6   1  492.38   21.34
   2   6  -1  481.91   21.24
   2   6  -1  461.56   21.31
  -2  -6   1  494.11   21.50
  -2  -6   1  464.29   21.37
   2   6  -1  479.89   21.28
   2   6  -1  480.06   21.54
  -2  -6   1  501.03   21.61
   2   6  -1  443.08   21.28
   2   6  -1  462.89   21.55
   2   8  -2  308.53   13.92
  -2  -8   2  307.99   14.00
   2   8  -2  287.85   13.97
   2   8  -2  316.76   13.95
  -2  -8   2  308.58   14.02
   2   8  -2  297.91   13.83
  -2  -8   2  312.62   14.36
  -2  -8   2  305.08   14.29
   2  10  -3  128.86    6.55
   2  10  -3  142.19    6.55
   2  10  -3  144.38    6.79
  -2 -10   3  130.89    6.56
  -2 -10   3  131.98    7.14
  -2 -10   3  130.82    7.01
   2  12  -4  537.77   24.38
  -2 -12   4  531.25   24.80
   2  14  -5   24.42    2.32
  -2 -14   5   17.29    2.62
  -2 -16   6  102.99    6.34
  -2 -16   6   95.24    6.32
  -2 -18   7   23.70    3.58
  -2 -18   7   30.12    3.48
   2 -19  12    3.20    2.21
   2 -17  11  169.19    9.57
   2 -17  11  172.72    9.16
  -2  15 -10   39.53    2.91
   2 -15  10   41.75    3.50
   2 -15  10   40.17    3.06
   2 -13   9   23.55    2.65
   2 -13   9   27.75    2.36
  -2  11  -8   36.47    2.51
   2 -11   8   30.70    1.76
   2 -11   8   37.50    2.43
   2 -11   8   33.86    2.03
   2  -9   7  164.78    7.65
  -2   9  -7  164.21    7.63
  -2   9  -7  169.87    7.95
  -2   9  -7  166.93    7.67
   2  -9   7  154.28    7.77
   2  -9   7  151.78    8.04
   2  -7   6  622.69   28.71
  -2   7  -6  646.26   28.68
   2  -7   6  658.93   28.71
  -2   7  -6  630.62   28.48
   2  -7   6  634.92   28.52
  -2   7  -6  655.28   28.57
  -2   7  -6  660.05   28.37
   2  -7   6  612.79   28.43
   2  -5   5  780.57   35.78
   2  -5   5  809.38   35.80
   2  -5   5  813.51   35.63
  -2   5  -5  820.08   35.50
   2  -5   5  818.44   35.90
  -2   5  -5  820.91   35.91
  -2   5  -5  801.50   35.78
  -2   5  -5  812.06   35.69
   2  -5   5  788.71   35.54
   2  -3   4   28.00    1.60
   2  -3   4   30.97    1.82
  -2   3  -4   27.32    1.80
  -2   3  -4   28.94    1.76
  -2   3  -4   31.58    1.43
  -2   3  -4   30.27    1.59
   2  -1   3   62.52    3.06
  -2   1  -3   59.90    3.15
   2  -1   3   58.87    3.15
  -2   1  -3   61.31    2.89
  -2   1  -3   69.07    3.22
   2  -1   3   59.05    3.18
   2   1   2  439.25   18.56
   2   1   2  411.41   18.51
  -2  -1  -2  373.02   18.47
  -2  -1  -2  410.32   18.48
   2   1   2  402.50   18.47
   2   1   2  422.83   18.46
   2   1   2  404.26   18.39
  -2  -1  -2  435.35   18.30
  -2  -1  -2  391.23   18.34
  -2  -1  -2  426.60   18.48
  -2  -1  -2  415.53   18.46
  -2  -3  -1  452.68   20.24
   2   3   1  438.87   20.21
  -2  -3  -1  473.82   20.19
  -2  -3  -1  445.43   20.26
   2   3   1  458.93   20.24
   2   3   1  450.63   20.30
  -2  -3  -1  453.86   20.31
   2   3   1  474.86   20.27
   2   3   1  432.28   20.27
   2   3   1  435.97   20.20
   2   5   0   13.04    1.27
  -2  -5   0   21.35    1.33
  -2  -5   0    9.02    1.13
   2   5   0   13.92    1.35
   2   5   0   16.28    1.29
   2   5   0   17.80    1.29
  -2  -5   0    9.06    1.13
   2   5   0   15.88    1.42
   2   7  -1  170.05    7.37
   2   7  -1  168.54    7.40
   2   7  -1  142.57    7.25
  -2  -7   1  148.15    7.49
  -2  -7   1  139.06    7.36
  -2  -7   1  162.12    7.43
  -2  -7   1  164.92    7.69
   2   7  -1  139.28    7.28
  -2  -9   2   87.91    4.92
  -2  -9   2   78.50    4.45
   2   9  -2   89.56    4.51
   2   9  -2   83.99    4.57
   2   9  -2   93.57    4.52
  -2  -9   2   87.95    4.84
  -2 -11   3  143.31    6.98
   2  11  -3  145.57    7.21
  -2 -11   3  136.08    7.60
  -2 -11   3  143.34    7.50
   2  13  -4    7.36    1.67
  -2 -13   4    8.17    1.98
  -2 -15   5   20.97    2.84
   2  15  -5   18.38    2.30
  -2 -17   6   71.07    5.59
  -2 -17   6   83.95    5.65
   2 -18  12  206.10   11.31
   2 -16  11   75.96    5.11
   2 -16  11   70.60    4.62
   2 -14  10    4.88    1.33
  -2  14 -10    6.99    1.54
   2 -14  10    4.36    1.47
  -2  12  -9  217.72    9.88
  -2  12  -9  235.82   10.45
   2 -12   9  218.36   10.80
   2 -10   8   21.71    1.42
   2 -10   8   21.28    1.85
  -2  10  -8   15.43    1.02
  -2  10  -8   18.40    1.37
  -2  10  -8   19.43    1.67
  -2  10  -8   14.65    1.44
   2 -10   8   14.16    1.39
   2  -8   7  675.62   29.96
   2  -8   7  695.88   30.20
  -2   8  -7  662.36   29.91
  -2   8  -7  673.83   30.18
  -2   8  -7  685.44   29.84
  -2   8  -7  718.56   30.11
   2  -8   7  633.33   29.93
   2  -8   7  642.29   30.25
   2  -6   6   83.23    3.81
   2  -6   6   80.48    4.01
   2  -6   6   76.84    3.77
  -2   6  -6   87.97    4.20
  -2   6  -6   71.88    3.94
   2  -6   6   81.15    4.16
  -2   6  -6   80.87    3.75
  -2   6  -6   78.86    3.98
   2  -6   6   74.43    4.03
  -2   4  -5  352.36   15.53
   2  -4   5  343.06   15.80
   2  -4   5  346.48   15.95
  -2   4  -5  344.51   16.01
  -2   4  -5  361.78   15.93
   2  -4   5  360.37   16.03
  -2   4  -5  360.47   15.75
  -2   2  -4   16.55    1.00
  -2   2  -4   16.93    1.26
   2  -2   4   19.28    1.36
  -2   2  -4   19.07    0.91
   2  -2   4   16.94    1.08
  -2   0  -3  666.03   31.53
  -2   0  -3  700.04   31.57
   2   0   3  679.92   31.57
   2   0   3  700.73   31.35
   2   0   3  757.24   31.59
  -2   0  -3  715.46   31.32
  -2   0  -3  764.12   31.58
   2   2   2  900.90   39.89
   2   2   2  884.41   39.82
  -2  -2  -2  883.21   39.87
  -2  -2  -2  866.08   39.82
   2   2   2  958.30   39.83
   2   2   2  876.28   39.76
  -2  -2  -2  911.54   39.62
  -2  -2  -2  908.05   39.73
   2   2   2  907.52   39.83
   2   2   2  887.92   39.78
   2   4   1 1116.55   49.79
   2   4   1 1157.29   49.84
   2   4   1 1162.90   49.90
   2   4   1 1038.82   49.75
  -2  -4  -1 1100.49   49.85
   2   4   1 1174.78   49.84
  -2  -4  -1 1128.95   49.91
   2   4   1 1135.44   49.91
  -2  -4  -1 1193.35   49.77
  -2  -4  -1 1073.85   49.80
   2   6   0   36.96    1.90
   2   6   0   20.29    2.04
   2   6   0   29.16    1.82
   2   6   0   27.60    1.96
   2   8  -1  262.13   12.26
   2   8  -1  258.57   12.32
   2   8  -1  274.56   12.32
   2   8  -1  267.47   12.21
  -2  -8   1  270.24   12.39
  -2  -8   1  263.00   12.60
  -2  -8   1  257.27   12.47
   2  10  -2 1012.14   45.56
   2  10  -2 1054.44   45.57
  -2 -10   2 1019.99   45.63
   2  10  -2 1039.15   45.72
  -2 -10   2  960.65   46.03
  -2 -10   2 1053.41   45.98
   2  12  -3 2024.76   90.62
  -2 -12   3 2031.28   91.09
  -2 -12   3 2101.00   91.02
  -2 -14   4  235.82   11.85
   2  14  -4  228.69   11.36
   2  16  -5  232.43   11.80
  -2 -16   5  244.75   12.39
  -2 -18   6   75.35    5.77
  -2 -18   6   81.63    5.74
   2 -19  13  456.46   22.51
   2 -17  12  464.71   22.45
  -2  15 -11   80.38    4.51
   2 -15  11   70.99    4.96
   2 -15  11   74.94    4.62
   2 -13  10  145.53    7.91
   2 -13  10  150.11    8.33
   2 -11   9   32.64    2.60
  -2  11  -9   35.39    2.46
  -2  11  -9   33.83    2.22
  -2  11  -9   32.50    1.99
   2 -11   9   33.25    2.27
   2  -9   8  103.24    4.98
  -2   9  -8  102.48    5.26
  -2   9  -8  104.77    4.94
  -2   9  -8   97.79    4.91
   2  -9   8   94.08    5.29
   2  -9   8   99.39    5.01
  -2   7  -7  389.73   17.67
   2  -7   7  397.85   17.73
   2  -7   7  411.60   17.91
  -2   7  -7  413.09   17.92
  -2   7  -7  411.30   17.48
   2  -7   7  371.10   17.38
  -2   7  -7  420.43   17.75
   2  -7   7  376.22   17.53
   2  -7   7  369.84   17.84
   2  -5   6  676.63   29.40
   2  -5   6  672.01   29.48
  -2   5  -6  652.60   29.61
  -2   5  -6  666.41   29.57
  -2   5  -6  647.04   29.42
   2  -5   6  661.01   29.57
  -2   5  -6  688.73   29.06
  -2   5  -6  683.70   29.31
   2  -5   6  618.46   29.07
   2  -3   5 1920.34   86.96
   2  -3   5 2005.59   87.27
   2  -3   5 1997.09   87.29
   2  -3   5 1953.47   86.91
  -2   3  -5 2024.61   86.92
  -2   3  -5 2033.45   87.30
  -2   3  -5 2001.16   87.24
  -2   1  -4  179.58    7.94
  -2   1  -4  183.24    8.36
  -2   1  -4  172.21    8.32
  -2   1  -4  168.78    8.31
   2  -1   4  177.34    8.38
   2  -1   4  159.94    8.33
   2  -1   4  189.32    8.22
  -2   1  -4  181.20    7.96
   2  -1   4  179.84    8.36
  -2  -1  -3  436.27   18.44
   2   1   3  416.72   18.82
  -2  -1  -3  367.97   18.72
   2   1   3  433.20   18.80
   2   1   3  418.03   18.74
   2   1   3  395.92   18.57
  -2  -1  -3  422.81   18.55
  -2  -1  -3  425.13   18.77
   2   3   2  611.31   26.53
  -2  -3  -2  589.02   26.52
   2   3   2  601.73   26.43
   2   3   2  595.35   26.43
   2   3   2  630.83   26.48
  -2  -3  -2  575.35   26.45
  -2  -3  -2  569.68   26.36
  -2  -3  -2  587.60   26.24
   2   3   2  577.48   26.43
   2   3   2  586.05   26.41
   2   5   1 2595.71  114.92
   2   5   1 2596.47  114.95
  -2  -5  -1 2631.59  115.08
   2   5   1 2714.46  115.04
   2   5   1 2695.23  114.96
  -2  -5  -1 2651.81  114.97
   2   5   1 2409.75  114.90
   2   5   1 2502.26  115.04
  -2  -5  -1 2658.19  115.04
  -2  -5  -1 2717.92  114.92
  -2  -7   0    5.81    1.04
   2   7   0    9.24    1.21
   2   7   0    7.51    1.16
  -2  -7   0    9.64    1.18
   2   7   0    7.62    1.24
   2   7   0   11.08    1.26
   2   7   0    5.71    1.20
  -2  -7   0    4.52    1.06
  -2  -7   0    6.79    1.11
  -2  -9   1  106.99    6.10
   2   9  -1  115.17    5.89
   2   9  -1  112.83    5.73
  -2  -9   1  113.42    5.88
   2   9  -1  126.81    5.87
  -2  -9   1  111.70    6.02
   2  11  -2 1389.67   61.57
  -2 -11   2 1332.20   61.41
  -2 -11   2 1453.26   62.04
  -2 -11   2 1401.13   61.83
   2  13  -3  500.41   23.99
  -2 -13   3  543.79   24.60
  -2 -13   3  535.52   24.42
   2  15  -4   72.96    4.74
  -2 -15   4   76.85    5.13
  -2 -17   5    4.88    2.59
   2 -18  13   50.19    4.30
   2 -16  12  165.30    9.34
   2 -16  12  173.60    8.91
   2 -14  11    2.16    1.40
   2 -14  11    3.05    1.33
  -2  14 -11    1.31    1.30
  -2  12 -10  432.10   19.02
  -2  12 -10  440.97   19.55
   2 -12  10  410.96   19.48
   2 -12  10  399.80   19.85
   2 -10   9  215.26    9.30
  -2  10  -9  194.05    9.55
  -2  10  -9  191.68    9.19
  -2  10  -9  212.36    9.29
   2 -10   9  184.44    9.35
   2 -10   9  189.38    9.74
  -2   8  -8   59.39    3.22
   2  -8   8   53.84    3.03
  -2   8  -8   45.33    2.88
  -2   8  -8   51.57    2.78
  -2   8  -8   54.13    3.11
   2  -8   8   58.45    2.87
   2  -8   8   60.87    3.26
   2  -6   7   14.31    1.30
   2  -6   7   15.11    1.19
   2  -6   7   13.67    1.17
  -2   6  -7   14.66    1.43
  -2   6  -7   14.70    0.90
  -2   6  -7   13.34    1.20
  -2   6  -7   13.04    1.31
   2  -6   7   14.06    0.88
  -2   6  -7   13.66    1.20
   2  -4   6  181.97    7.95
  -2   4  -6  170.82    8.15
   2  -4   6  177.77    8.20
   2  -4   6  175.21    8.24
  -2   4  -6  172.37    7.89
  -2   4  -6  181.83    8.27
  -2   4  -6  149.60    8.19
   2  -2   5  299.79   12.89
  -2   2  -5  282.79   13.11
  -2   2  -5  297.44   12.69
  -2   2  -5  249.45   13.07
   2  -2   5  286.30   13.15
   2  -2   5  270.12   13.11
  -2   0  -4   24.20    1.17
  -2   0  -4   18.80    1.50
   2   0   4   22.10    1.31
   2   0   4   24.41    1.67
   2   0   4   22.92    1.62
  -2   0  -4   22.49    1.28
  -2   0  -4   23.01    1.55
  -2  -2  -3  497.14   20.46
  -2  -2  -3  468.15   20.45
   2   2   3  457.37   20.39
   2   2   3  443.09   20.43
   2   2   3  428.06   20.23
   2   2   3  438.45   20.33
   2   2   3  459.00   20.40
  -2  -2  -3  442.47   20.18
  -2  -2  -3  463.04   20.04
   2   2   3  431.24   20.32
   2   4   2  249.01   11.50
   2   4   2  243.62   11.49
  -2  -4  -2  258.89   11.63
  -2  -4  -2  261.63   11.54
   2   4   2  239.75   11.54
   2   4   2  216.35   11.30
   2   4   2  249.16   11.51
   2   4   2  233.41   11.43
  -2  -4  -2  270.14   11.51
  -2  -4  -2  267.10   11.33
   2   4   2  247.08   11.47
   2   6   1  704.10   29.94
   2   6   1  675.84   29.85
  -2  -6  -1  628.08   29.93
  -2  -6  -1  676.36   29.85
   2   6   1  676.68   29.84
   2   6   1  583.16   29.77
   2   6   1  693.30   29.82
  -2  -6  -1  644.38   29.91
  -2  -6  -1  716.47   29.82
   2   8   0   75.60    3.87
   2   8   0   78.88    3.99
  -2  -8   0   64.50    3.93
  -2  -8   0   65.14    4.11
  -2  -8   0   72.31    4.01
   2   8   0   67.34    3.92
   2  10  -1  349.48   16.22
  -2 -10   1  328.18   16.10
  -2 -10   1  351.18   16.53
  -2 -10   1  368.85   16.40
  -2 -12   2   22.85    2.44
   2  12  -2   16.39    2.09
  -2 -12   2   23.54    2.91
   2  14  -3  187.16   10.21
  -2 -14   3  203.08   10.65
   2  16  -4  442.97   21.25
  -2 -16   4  467.35   21.85
  -2 -18   5  275.11   14.12
   2 -19  14   56.02    4.78
   2 -17  13   19.18    2.69
   2 -15  12   79.68    4.80
  -2  15 -12   88.39    4.79
   2 -15  12   75.07    5.29
   2 -13  11   19.61    2.26
   2 -13  11   20.39    1.93
  -2  11 -10  562.31   24.35
  -2  11 -10  575.37   24.80
   2 -11  10  540.91   24.61
  -2   9  -9   98.62    5.08
   2  -9   9  105.52    4.86
  -2   9  -9   88.23    4.73
  -2   9  -9   94.48    4.66
   2  -9   9   97.69    4.76
   2  -9   9   92.50    5.13
   2  -7   8   53.29    2.91
  -2   7  -8   53.26    3.08
  -2   7  -8   47.73    2.85
  -2   7  -8   53.44    2.58
  -2   7  -8   57.22    3.22
   2  -7   8   51.32    2.58
  -2   7  -8   54.25    2.87
   2  -7   8   51.14    2.59
   2  -7   8   48.80    2.93
   2  -5   7   94.67    4.48
  -2   5  -7   84.77    4.56
  -2   5  -7   89.23    4.69
   2  -5   7   87.59    4.61
  -2   5  -7   94.46    4.79
  -2   5  -7   95.91    4.41
   2  -5   7   92.72    4.72
   2  -3   6  224.87   10.15
   2  -3   6  236.42   10.58
  -2   3  -6  233.90   10.53
   2  -3   6  225.76   10.19
  -2   3  -6  224.71   10.57
  -2   3  -6  222.98   10.12
   2  -3   6  230.62   10.59
  -2   1  -5  289.21   13.05
   2  -1   5  287.43   13.05
   2  -1   5  275.67   13.06
  -2   1  -5  295.65   12.56
   2   1   4  726.62   34.60
  -2  -1  -4  793.44   34.36
   2   1   4  738.84   34.63
  -2  -1  -4  791.90   34.70
   2   1   4  790.18   34.42
  -2  -1  -4  775.98   34.66
  -2  -1  -4  787.94   34.18
   2   3   3  157.77    7.90
   2   3   3  160.84    7.88
  -2  -3  -3  168.16    8.01
   2   3   3  155.52    7.95
  -2  -3  -3  168.70    7.95
   2   3   3  187.81    8.01
   2   3   3  159.68    7.82
  -2  -3  -3  168.69    7.78
  -2  -3  -3  166.75    7.59
   2   3   3  162.07    7.87
   2   5   2 1430.82   62.59
   2   5   2 1458.15   62.52
   2   5   2 1490.08   62.53
   2   5   2 1267.02   62.32
  -2  -5  -2 1384.09   62.63
  -2  -5  -2 1469.69   62.55
   2   5   2 1485.61   62.49
   2   5   2 1404.82   62.54
  -2  -5  -2 1415.09   62.50
  -2  -5  -2 1382.32   62.31
   2   7   1    1.22    0.89
   2   7   1    1.76    0.90
  -2  -7  -1    0.62    0.73
   2   7   1   -0.17    1.02
   2   7   1    0.88    0.77
  -2  -7  -1   -0.20    0.99
  -2  -7  -1    1.77    0.91
   2   9   0  287.71   13.64
  -2  -9   0  283.14   13.67
   2   9   0  297.81   13.53
  -2  -9   0  296.19   13.93
  -2  -9   0  287.40   13.68
  -2 -11   1 2123.86   88.97
   2  11  -1 2030.65   88.56
  -2 -11   1 2142.72   88.79
   2  13  -2  917.86   40.97
  -2 -13   2  919.53   41.41
  -2 -13   2  886.87   41.21
  -2 -15   3    5.27    2.27
   2  15  -3    6.84    2.20
  -2 -15   3    9.62    2.48
  -2 -17   4  413.18   20.04
   2 -18  14  113.23    7.13
   2 -16  13   98.17    6.24
   2 -14  12   11.03    1.98
  -2  14 -12   14.09    1.83
   2 -14  12   10.82    1.51
  -2  12 -11  351.47   15.95
   2 -12  11  334.95   16.27
   2 -12  11  336.75   15.78
   2 -10  10  216.54    9.40
  -2  10 -10  214.80    9.71
  -2  10 -10  191.83    9.27
   2 -10  10  201.27    9.38
   2  -8   9  328.83   14.93
  -2   8  -9  326.07   15.12
   2  -8   9  322.43   14.47
  -2   8  -9  341.54   15.33
  -2   8  -9  314.65   14.84
   2  -8   9  309.42   15.07
  -2   8  -9  331.92   14.63
  -2   8  -9  331.25   14.92
   2  -8   9  335.23   14.68
   2  -6   8   58.02    3.12
  -2   6  -8   61.57    3.06
  -2   6  -8   61.06    3.20
  -2   6  -8   61.50    3.36
  -2   6  -8   61.62    3.48
   2  -6   8   55.62    3.20
   2  -6   8   57.36    2.70
   2  -4   7  535.26   24.63
   2  -4   7  543.57   24.50
  -2   4  -7  563.62   24.96
   2  -4   7  568.11   25.06
  -2   4  -7  564.45   25.06
  -2   4  -7  563.48   25.12
  -2   4  -7  574.04   24.60
   2  -4   7  571.04   25.02
  -2   2  -6 1468.83   63.74
   2  -2   6 1455.64   63.76
  -2   2  -6 1401.97   63.75
   2   0   5   23.52    1.69
  -2   0  -5   26.66    1.70
   2   0   5   20.89    1.65
   2   0   5   21.58    1.30
  -2   0  -5   22.47    1.66
  -2   0  -5   22.88    1.28
  -2   0  -5   21.00    1.60
   2   2   4 2274.08  101.60
   2   2   4 2285.57  101.56
  -2  -2  -4 2173.75  101.57
   2   2   4 2402.07  101.58
  -2  -2  -4 2330.67  101.58
   2   2   4 2208.17  101.33
   2   2   4 2238.60  101.49
  -2  -2  -4 2340.25  101.28
  -2  -2  -4 2328.88  101.06
   2   2   4 2463.38  101.54
   2   4   3    4.84    1.04
  -2  -4  -3    7.96    0.83
   2   4   3    4.72    1.08
   2   4   3    4.57    1.00
  -2  -4  -3    3.25    0.78
   2   4   3    2.46    0.63
   2   4   3    2.77    0.89
   2   4   3    3.19    0.81
  -2  -4  -3    6.80    0.97
   2   6   2    7.96    1.18
   2   6   2    8.73    1.08
  -2  -6  -2   10.22    1.27
  -2  -6  -2    8.98    1.15
  -2  -8  -1    6.02    1.07
   2   8   1    8.09    1.31
   2   8   1    8.30    1.23
  -2  -8  -1    8.25    1.43
  -2  -8  -1    7.35    1.34
  -2 -10   0   23.03    2.32
   2  10   0   33.18    2.64
  -2 -10   0   26.80    2.23
   2  10   0   28.08    2.23
  -2 -10   0   18.44    2.31
   2  12  -1  197.38    9.70
  -2 -12   1  181.81    9.46
  -2 -12   1  203.59   10.11
  -2 -12   1  193.95    9.81
   2  14  -2   72.15    4.76
  -2 -14   2   77.94    5.17
  -2 -14   2   73.42    4.98
  -2 -16   3   94.80    6.04
  -2 -16   3   93.87    5.81
  -2 -18   4   71.85    5.07
   2 -19  15   82.50    6.04
   2 -17  14   60.81    4.67
   2 -15  13   86.78    5.52
  -2  13 -12   81.86    4.51
   2 -13  12   71.52    4.25
   2 -13  12   81.56    4.84
  -2  11 -11   65.95    3.39
  -2  11 -11   59.37    3.78
   2 -11  11   64.14    3.50
   2 -11  11   64.09    3.97
   2  -9  10   18.63    1.75
   2  -9  10   20.62    1.56
  -2   9 -10   25.13    2.16
  -2   9 -10   20.98    1.87
  -2   9 -10   17.41    1.53
   2  -9  10   20.10    1.36
   2  -7   9   54.04    3.11
  -2   7  -9   55.32    3.10
   2  -7   9   56.46    2.67
  -2   7  -9   54.88    3.43
  -2   7  -9   58.35    3.06
  -2   7  -9   53.64    3.25
   2  -7   9   56.98    3.12
   2  -5   8  400.60   17.72
   2  -5   8  401.68   18.01
  -2   5  -8  373.49   17.91
  -2   5  -8  397.60   18.14
  -2   5  -8  374.75   18.03
  -2   5  -8  409.15   17.65
   2  -3   7    5.43    0.95
  -2   3  -7    7.44    0.95
   2  -3   7    6.62    0.94
  -2   3  -7    5.17    0.50
  -2   3  -7    5.90    0.98
   2  -1   6  220.85   10.09
  -2   1  -6  228.24   10.63
   2  -1   6  221.73   10.62
   2  -1   6  214.28   10.59
  -2   1  -6  234.96   10.08
   2   1   5 1312.02   59.35
  -2  -1  -5 1266.65   59.37
   2   1   5 1333.25   59.41
   2   1   5 1274.10   59.08
  -2  -1  -5 1387.62   59.48
  -2  -1  -5 1345.90   59.03
  -2  -1  -5 1371.80   58.77
   2   3   4  598.54   24.98
  -2  -3  -4  568.03   25.04
   2   3   4  562.40   24.93
  -2  -3  -4  538.57   24.92
   2   3   4  524.57   24.73
  -2  -3  -4  537.12   24.67
  -2  -3  -4  551.93   24.44
   2   5   3  606.84   26.94
  -2  -5  -3  613.64   27.00
   2   5   3  546.77   26.64
  -2  -5  -3  572.67   27.05
  -2  -5  -3  628.59   26.89
  -2  -5  -3  621.67   26.64
   2   7   2   12.38    1.51
   2   7   2   14.62    1.54
  -2  -7  -2   12.97    1.48
   2   7   2   13.29    1.44
  -2  -7  -2   16.65    1.65
  -2  -7  -2   16.17    1.48
  -2  -9  -1  410.27   20.24
   2   9   1  451.86   20.24
   2   9   1  431.87   20.07
  -2  -9  -1  444.47   20.39
  -2  -9  -1  453.99   20.18
  -2 -11   0    6.21    1.66
  -2 -11   0    3.69    1.20
  -2 -11   0    5.58    1.86
   2  11   0    2.74    1.47
  -2 -13   1   -1.88    1.89
   2  13  -1    1.98    1.60
  -2 -13   1    2.56    1.94
   2  15  -2   24.13    2.93
  -2 -15   2   31.10    3.37
  -2 -15   2   29.43    3.48
  -2 -17   3   15.49    2.30
  -2 -17   3   24.97    3.37
   2 -18  15   34.51    3.73
  -2  18 -15   35.46    3.09
   2 -16  14    5.80    1.97
   2 -14  13   18.27    2.34
  -2  14 -13   20.26    2.10
  -2  12 -12 1143.55   49.82
  -2  12 -12 1092.36   49.42
   2 -12  12 1135.90   49.22
   2 -12  12 1047.91   49.73
  -2  10 -11 1500.06   63.61
  -2  10 -11 1423.63   63.33
  -2  10 -11 1429.75   62.96
   2 -10  11 1447.81   62.90
   2 -10  11 1325.43   63.36
   2  -8  10  147.25    7.19
   2  -8  10  146.62    6.78
  -2   8 -10  156.24    7.62
  -2   8 -10  147.87    7.16
  -2   8 -10  145.80    7.38
  -2   8 -10  147.54    7.13
   2  -8  10  149.49    6.78
   2  -8  10  150.28    7.29
   2  -6   9  794.03   36.24
   2  -6   9  811.00   36.46
  -2   6  -9  827.72   36.67
  -2   6  -9  816.90   36.41
  -2   6  -9  800.55   36.55
  -2   6  -9  843.53   36.16
   2  -4   8  627.91   26.90
   2  -4   8  621.04   27.40
   2  -4   8  588.81   26.87
  -2   4  -8  589.78   27.32
  -2   4  -8  603.55   27.42
  -2   4  -8  620.82   26.85
  -2   4  -8  628.57   27.51
  -2   4  -8  597.92   26.85
   2  -2   7  533.12   23.59
  -2   2  -7  513.52   23.59
  -2   2  -7  517.36   23.55
  -2   0  -6 1524.32   71.60
  -2   0  -6 1754.50   71.73
   2   0   6 1646.03   71.18
  -2   0  -6 1686.31   71.14
  -2   0  -6 1403.47   71.54
  -2  -2  -5   23.84    1.90
   2   2   5   24.12    1.69
  -2  -2  -5   24.67    1.67
   2   2   5   31.04    2.07
  -2  -2  -5   29.19    1.42
  -2  -4  -4 1431.11   64.38
   2   4   4 1477.64   64.14
   2   4   4 1488.71   64.26
  -2  -4  -4 1486.45   64.30
  -2  -4  -4 1476.05   64.06
   2   4   4 1381.41   63.82
  -2  -4  -4 1452.55   63.77
  -2  -6  -3    2.67    0.80
  -2  -6  -3    3.59    1.03
   2   6   3    1.81    0.76
  -2  -6  -3    0.57    0.87
   2   6   3    3.96    1.15
   2   8   2  114.19    5.74
  -2  -8  -2  101.34    5.78
  -2  -8  -2  108.92    5.81
   2   8   2  104.68    5.70
  -2  -8  -2  105.46    5.53
   2  10   1  501.07   22.35
   2  10   1  456.07   22.10
  -2 -10  -1  498.99   22.40
  -2 -10  -1  494.20   22.26
  -2 -10  -1  474.75   22.47
   2  12   0    1.93    1.55
  -2 -12   0    8.21    1.80
  -2 -12   0    5.25    1.38
  -2 -12   0    6.13    2.02
   2  14  -1  125.27    7.26
  -2 -14   1  135.62    7.69
  -2 -14   1  134.37    7.47
  -2 -16   2    7.55    2.12
   2  16  -2    6.51    2.47
  -2 -16   2    6.93    2.81
  -2  19 -16   27.47    2.76
   2 -19  16   21.70    3.26
   2 -17  15   11.95    2.72
  -2  17 -15   19.19    2.80
   2 -15  14    1.52    1.66
  -2  15 -14    1.01    2.14
  -2  13 -13  112.34    5.98
  -2  13 -13  106.55    6.36
   2 -13  13  115.10    6.35
  -2  11 -12 2313.66  100.58
  -2  11 -12 2264.56  100.95
  -2  11 -12 2366.34  101.31
   2 -11  12 2266.81  100.58
   2 -11  12 2229.04  101.15
   2  -9  11  597.14   26.79
  -2   9 -11  582.85   26.72
  -2   9 -11  602.04   27.23
  -2   9 -11  591.10   27.01
   2  -9  11  621.34   26.44
   2  -9  11  555.33   26.92
   2  -7  10  236.80   11.81
  -2   7 -10  266.51   12.26
   2  -7  10  256.66   11.95
  -2   7 -10  255.52   11.89
  -2   7 -10  264.59   11.72
  -2   7 -10  256.48   12.11
   2  -5   9  114.84    5.11
  -2   5  -9  106.66    5.63
   2  -5   9  101.31    4.82
  -2   5  -9  111.25    5.60
  -2   5  -9  107.05    5.45
   2  -5   9  114.15    5.53
  -2   5  -9  113.12    5.05
  -2   3  -8  149.77    7.55
  -2   3  -8  153.17    7.48
  -2   3  -8  162.35    7.58
  -2   3  -8  144.38    7.49
  -2   1  -7  733.11   31.69
   2  -1   7  686.20   31.03
  -2   1  -7  714.96   31.01
  -2  -1  -6  158.55    8.16
   2   1   6  183.47    8.31
   2   1   6  163.48    7.78
  -2  -1  -6  168.39    7.73
   2   3   5  330.47   15.61
  -2  -3  -5  333.87   15.75
  -2  -3  -5  353.00   15.69
  -2  -3  -5  336.01   15.31
   2   3   5  319.50   15.35
  -2  -3  -5  341.62   15.00
   2   5   4   90.48    4.95
  -2  -5  -4  102.43    5.19
  -2  -5  -4   89.68    4.94
   2   5   4   85.79    4.55
  -2  -5  -4   85.69    4.76
  -2  -5  -4   96.96    4.55
   2   7   3  517.47   23.42
   2   7   3  538.26   23.51
  -2  -7  -3  482.83   23.57
   2   7   3  474.95   23.18
  -2  -7  -3  522.13   23.48
  -2  -7  -3  542.21   23.19
   2   9   2   73.72    4.54
  -2  -9  -2   82.08    4.75
  -2  -9  -2   89.04    4.90
   2   9   2   83.24    4.73
  -2  -9  -2   79.22    4.50
  -2 -11  -1    2.28    1.41
   2  11   1    1.38    1.35
  -2 -11  -1    5.79    1.55
   2  11   1    0.81    1.49
  -2 -11  -1    2.85    1.83
   2  13   0   27.26    2.78
  -2 -13   0   27.04    2.90
  -2 -13   0   27.69    2.98
  -2 -15   1   66.48    4.83
   2  15  -1   62.51    4.55
  -2 -15   1   63.53    4.97
  -2 -17   2   28.12    2.98
   2 -18  16   10.78    2.50
  -2  18 -16   12.00    1.86
   2 -16  15    7.73    2.15
  -2  16 -15    6.08    2.48
   2 -14  14    8.94    1.85
  -2  14 -14   10.44    2.34
  -2  14 -14    6.69    1.63
   2 -12  13   24.55    2.32
  -2  12 -13   21.50    2.20
  -2  10 -12  510.93   23.04
  -2  10 -12  525.87   23.64
  -2  10 -12  508.17   23.37
   2 -10  12  502.52   23.37
   2  -8  11    0.66    0.68
  -2   8 -11    3.61    1.30
   2  -8  11    2.04    0.86
  -2   8 -11    3.07    1.25
  -2   8 -11    1.24    0.88
  -2   8 -11    1.63    0.91
   2  -8  11    2.02    0.32
   2  -6  10   19.97    1.42
  -2   6 -10   26.02    1.99
  -2   6 -10   24.60    2.04
  -2   6 -10   17.72    1.77
  -2   6 -10   23.56    1.47
   2  -4   9 1261.66   57.12
  -2   4  -9 1309.01   57.19
  -2   4  -9 1322.44   57.89
  -2   4  -9 1359.93   57.86
  -2   4  -9 1330.54   57.74
  -2   4  -9 1341.11   57.87
  -2   2  -8 1745.22   77.78
  -2   2  -8 1773.12   77.81
  -2   0  -7   16.80    1.62
   2   0   7   16.89    1.09
  -2   0  -7   12.62    1.01
   2   2   6  335.57   15.73
   2   2   6  328.00   15.37
  -2  -2  -6  344.88   15.78
  -2  -2  -6  336.07   14.94
  -2  -2  -6  351.17   15.32
  -2  -4  -5  520.14   24.69
  -2  -4  -5  558.37   24.88
   2   4   5  506.15   24.43
   2   4   5  588.29   24.74
  -2  -4  -5  538.76   24.41
  -2  -4  -5  547.88   24.08
   2   6   4  167.00    8.33
  -2  -6  -4  171.80    8.53
   2   6   4  166.95    8.32
   2   6   4  162.13    7.94
  -2  -6  -4  165.35    8.20
  -2  -6  -4  167.83    7.90
  -2  -8  -3   92.86    5.11
   2   8   3  102.00    5.43
  -2  -8  -3  107.32    5.62
   2   8   3   91.08    5.37
  -2  -8  -3  101.81    5.51
  -2 -10  -2   17.56    1.89
   2  10   2   17.22    1.97
  -2 -10  -2   18.02    1.97
   2  10   2   16.86    2.03
  -2 -10  -2   18.24    2.26
   2  12   1   62.43    4.29
  -2 -12  -1   60.60    4.05
  -2 -12  -1   67.96    4.55
  -2 -12  -1   62.99    4.15
   2  14   0   30.08    3.21
  -2 -14   0   34.77    3.66
  -2 -16   1    2.76    1.67
  -2 -16   1    4.24    2.64
   2  16  -1    2.92    2.07
   2 -17  16   43.62    3.85
  -2  17 -16   45.22    3.51
   2 -15  15  144.81    8.10
  -2  15 -15  147.63    8.16
  -2  13 -14  424.41   19.88
  -2  13 -14  422.11   20.29
   2 -13  14  443.06   20.28
  -2  11 -13 1165.26   51.85
  -2  11 -13 1167.14   52.14
   2 -11  13 1152.39   51.95
  -2   9 -12  276.11   13.22
  -2   9 -12  300.87   13.77
  -2   9 -12  284.94   13.53
   2  -9  12  285.56   13.36
  -2   7 -11  242.50   11.69
  -2   7 -11  255.19   11.85
  -2   7 -11  245.81   11.20
  -2   7 -11  247.33   11.50
   2  -7  11  235.00   11.30
   2  -5  10  752.98   32.32
  -2   5 -10  734.34   33.03
   2  -5  10  712.46   32.19
  -2   5 -10  744.55   32.85
  -2   5 -10  756.04   32.99
  -2   5 -10  713.79   32.99
  -2   3  -9 1531.42   68.74
  -2   3  -9 1602.93   68.86
  -2   3  -9 1565.83   68.80
  -2   3  -9 1535.53   68.25
  -2   3  -9 1546.63   68.81
  -2   1  -8 2146.91   87.78
  -2   1  -8 2026.95   87.76
   2  -1   8 1932.74   86.98
   2   1   7  713.30   29.66
  -2  -1  -7  672.50   29.64
   2   1   7  611.54   29.03
  -2  -1  -7  658.59   28.99
  -2  -3  -6  339.50   16.62
   2   3   6  377.96   16.57
  -2  -3  -6  359.51   15.76
  -2  -3  -6  349.35   16.55
   2   3   6  325.59   16.16
  -2  -3  -6  366.66   16.16
  -2  -5  -5   25.98    2.32
  -2  -5  -5   29.13    2.30
   2   5   5   26.49    1.73
   2   5   5   27.99    2.25
  -2  -5  -5   26.42    2.11
  -2  -5  -5   25.75    1.71
   2   7   4   96.73    5.24
  -2  -7  -4   97.20    5.42
   2   7   4  102.07    5.33
   2   7   4   84.39    4.80
  -2  -7  -4   99.58    5.21
  -2  -7  -4   89.45    4.78
  -2  -9  -3    0.99    1.14
   2   9   3    1.48    1.33
   2   9   3    3.21    1.44
  -2  -9  -3    3.25    1.24
  -2  -9  -3    1.09    1.50
   2  11   2  142.24    7.81
   2  11   2  151.53    7.67
  -2 -11  -2  147.14    7.96
  -2 -11  -2  148.17    7.79
  -2 -11  -2  141.32    7.54
   2  13   1   62.65    4.69
  -2 -13  -1   72.04    5.01
  -2 -13  -1   75.42    4.69
   2  15   0   26.92    3.43
  -2 -15   0   25.76    3.46
  -2 -17   1  362.69   17.77
  -2  18 -17    0.78    1.35
   2 -16  16    1.98    1.72
  -2  16 -16    5.47    2.25
  -2  14 -15   96.50    5.91
   2 -14  15   96.83    5.76
  -2  12 -14  329.06   15.77
  -2  12 -14  327.26   15.42
   2 -12  14  323.27   15.54
  -2  10 -13  594.09   27.05
  -2  10 -13  611.23   27.65
  -2  10 -13  613.94   27.40
   2 -10  13  592.16   27.28
   2  -8  12   65.70    3.61
  -2   8 -12   69.72    3.77
  -2   8 -12   64.08    3.96
  -2   8 -12   62.61    4.07
   2  -6  11   24.56    1.57
  -2   6 -11   23.20    2.17
  -2   6 -11   30.00    2.13
  -2   6 -11   23.94    2.14
  -2   6 -11   27.81    2.22
  -2   4 -10  175.71    9.08
  -2   4 -10  183.79    9.04
  -2   4 -10  185.56    9.14
  -2   4 -10  184.74    9.20
  -2   4 -10  188.65    8.47
  -2   2  -9  158.75    8.16
  -2   2  -9  161.91    8.11
  -2   2  -9  167.62    8.13
  -2   2  -9  158.98    8.11
  -2   0  -8  773.63   33.96
   2   0   8  734.42   33.23
  -2   0  -8  759.22   33.21
  -2  -2  -7 1094.41   46.77
   2   2   7 1112.81   46.77
   2   2   7  990.10   46.20
  -2  -2  -7 1033.29   46.18
  -2  -4  -6   14.48    1.17
  -2  -4  -6   17.38    1.80
  -2  -4  -6   18.70    1.77
   2   4   6   16.33    1.93
  -2  -4  -6   17.79    1.56
   2   6   5  228.99   11.20
  -2  -6  -5  213.42   11.29
   2   6   5  226.92   11.17
  -2  -6  -5  243.76   11.08
  -2  -6  -5  230.79   10.65
   2   8   4  204.14   10.16
   2   8   4  193.44   10.03
  -2  -8  -4  190.90   10.21
  -2  -8  -4  201.22   10.08
  -2  -8  -4  217.42    9.75
  -2 -10  -3    5.33    1.46
   2  10   3    5.33    1.60
   2  10   3   12.28    1.97
  -2 -10  -3    9.44    1.73
  -2 -10  -3   11.55    1.94
   2  12   2  166.71    8.59
  -2 -12  -2  153.03    8.44
  -2 -12  -2  166.30    8.78
  -2 -12  -2  155.38    8.30
   2  14   1  129.10    7.44
  -2 -14  -1  126.20    7.73
  -2 -14  -1  134.22    7.46
  -2 -16   0   86.36    5.58
   2  16   0   93.93    5.63
  -2 -16   0   89.58    6.33
  -2  17 -17  120.32    6.93
   2 -15  16    5.03    1.67
  -2  15 -16   15.23    2.70
   2 -13  15   20.36    2.26
  -2  13 -15   17.52    2.21
  -2  13 -15   22.23    2.81
  -2  11 -14  144.11    7.72
  -2  11 -14  158.33    8.11
   2 -11  14  152.21    7.75
  -2   9 -13   14.57    1.88
   2  -9  13   14.08    1.52
  -2   9 -13   13.37    1.55
  -2   9 -13   18.21    2.12
   2  -7  12   -0.12    0.61
  -2   7 -12   -0.26    1.23
  -2   7 -12    0.97    1.07
  -2   7 -12   -0.69    1.20
  -2   5 -11   21.80    2.06
   2  -5  11   21.20    1.22
  -2   5 -11   20.62    2.07
   2  -5  11   21.86    1.26
  -2   5 -11   21.68    1.93
  -2   5 -11   19.58    2.01
  -2   3 -10  745.94   33.14
  -2   3 -10  711.92   33.17
  -2   3 -10  736.88   32.60
  -2   3 -10  741.50   33.17
  -2   3 -10  730.29   33.18
  -2   1  -9  508.92   23.20
  -2   1  -9  535.90   23.22
   2  -1   9  495.79   22.33
   2   1   8    5.13    1.47
  -2  -1  -8    5.93    1.45
  -2  -1  -8    3.21    0.85
  -2  -3  -7  262.13   11.57
   2   3   7  271.70   12.56
  -2  -3  -7  254.86   12.50
   2   3   7  248.16   12.07
  -2  -3  -7  257.60   12.04
  -2  -5  -6  249.94   11.45
  -2  -5  -6  249.94   12.31
   2   5   6  254.34   12.17
  -2  -7  -5 1921.92   84.94
   2   7   5 1904.66   85.48
  -2  -7  -5 1997.53   85.75
   2   7   5 1918.02   85.51
  -2  -7  -5 1912.90   85.33
   2   9   4   73.49    4.31
  -2  -9  -4   69.76    4.42
  -2  -9  -4   68.52    4.35
   2   9   4   68.94    4.34
  -2  -9  -4   56.60    3.78
   2  11   3   89.30    5.48
  -2 -11  -3   92.14    5.11
  -2 -11  -3   85.24    5.30
   2  11   3   87.40    5.18
  -2 -11  -3   80.68    5.37
  -2 -13  -2  143.63    8.09
   2  13   2  153.73    8.37
  -2 -13  -2  161.65    8.69
   2  15   1    1.14    1.36
  -2 -15  -1    3.19    2.67
  -2  16 -17   76.49    4.90
  -2  14 -16    8.35    2.43
   2 -12  15  278.80   13.65
  -2  12 -15  292.18   14.07
  -2  12 -15  284.38   13.64
   2 -10  14    2.45    1.08
  -2  10 -14    1.30    1.19
  -2  10 -14    4.69    1.57
  -2  10 -14    2.96    1.74
   2  -8  13  310.35   13.92
  -2   8 -13  290.56   14.14
  -2   8 -13  301.90   14.40
  -2   8 -13  303.96   14.52
   2  -6  12  168.97    7.61
  -2   6 -12  157.14    8.17
  -2   6 -12  153.79    8.31
  -2   6 -12  173.30    8.50
  -2   6 -12  166.34    8.41
  -2   4 -11  792.16   35.92
  -2   4 -11  813.65   35.90
  -2   4 -11  805.99   35.82
  -2   4 -11  789.70   35.15
  -2   4 -11  776.64   35.84
  -2   2 -10 2656.15  120.54
  -2   2 -10 2684.16  120.53
  -2   2 -10 2718.18  120.56
  -2   2 -10 2738.89  120.02
  -2   2 -10 2861.00  120.61
  -2   0  -9  297.89   13.06
  -2   0  -9  285.09   13.85
   2   0   9  280.99   13.07
   2   2   8  150.92    7.19
  -2  -2  -8  127.73    6.98
   2   2   8  121.84    6.48
  -2  -2  -8  141.31    6.49
  -2  -4  -7  340.38   15.51
   2   4   7  381.00   16.52
  -2  -4  -7  348.42   16.57
  -2  -4  -7  343.42   16.44
  -2  -4  -7  345.32   16.00
  -2  -6  -6  150.04    7.29
   2   6   6  160.94    8.04
  -2  -6  -6  154.08    8.16
   2   6   6  150.76    7.98
  -2  -6  -6  155.18    7.74
  -2  -8  -5   65.61    3.64
   2   8   5   68.46    4.16
  -2  -8  -5   67.04    4.30
  -2  -8  -5   63.42    4.04
  -2 -10  -4   18.24    2.08
   2  10   4   20.98    2.52
   2  10   4   25.02    2.50
  -2 -10  -4   18.20    2.38
  -2 -10  -4   14.22    2.68
  -2 -12  -3    6.26    1.90
  -2 -12  -3    7.07    1.80
   2  12   3    4.15    2.24
  -2 -12  -3    5.94    2.34
   2  14   2   -0.38    1.77
  -2 -14  -2   -0.86    2.33
   2  16   1   80.19    5.24
  -2  17 -18  102.81    6.26
  -2  15 -17   12.43    2.38
  -2  13 -16   35.34    3.20
  -2  13 -16   20.41    2.44
  -2  11 -15   75.26    4.89
  -2  11 -15   68.46    4.36
   2  -9  14    2.86    0.94
  -2   9 -14    4.30    1.38
  -2   9 -14    5.88    1.78
  -2   9 -14    6.12    1.65
   2  -7  13   46.04    2.60
  -2   7 -13   49.91    3.36
  -2   7 -13   49.34    3.44
  -2   7 -13   49.97    3.45
  -2   7 -13   46.52    3.15
  -2   5 -12   27.13    2.36
  -2   5 -12   26.56    2.42
  -2   5 -12   24.04    2.31
  -2   5 -12   29.42    2.38
  -2   3 -11  156.40    8.02
  -2   3 -11  150.65    8.04
  -2   3 -11  155.50    8.05
  -2   3 -11  162.65    7.47
  -2   3 -11  152.58    8.03
  -2   1 -10  441.19   21.29
  -2   1 -10  492.66   21.45
  -2   1 -10  489.47   21.48
  -2   1 -10  482.87   20.92
   2  -1  10  443.58   20.44
   2   1   9  186.67    8.83
  -2  -1  -9  169.92    8.80
   2   1   9  158.28    8.00
  -2  -1  -9  176.28    8.01
   2   3   8   98.81    5.33
  -2  -3  -8   89.17    5.19
   2   3   8   82.01    4.68
  -2  -3  -8   94.00    4.72
  -2  -5  -7  143.14    6.82
   2   5   7  146.40    7.70
  -2  -5  -7  150.91    7.83
  -2  -5  -7  146.65    7.32
  -2  -7  -6  491.42   23.46
   2   7   6  542.66   24.22
  -2  -7  -6  533.15   24.43
   2   7   6  540.90   24.26
  -2  -7  -6  535.61   23.99
   2   9   5   33.08    3.03
   2   9   5   35.19    2.91
  -2  -9  -5   25.65    2.77
  -2  -9  -5   32.73    2.88
   2  11   4  390.20   18.28
  -2 -11  -4  366.69   18.38
  -2 -11  -4  401.79   18.50
   2  11   4  374.60   18.37
  -2 -13  -3   37.25    3.88
   2  13   3   49.95    4.03
   2  15   2   17.38    2.31
  -2 -15  -2   18.17    3.28
  -2  16 -18   21.37    2.42
  -2  14 -17  401.30   19.28
  -2  12 -16   37.93    3.13
  -2  12 -16   42.44    3.54
  -2  10 -15   99.03    5.88
  -2  10 -15  104.05    5.99
  -2  10 -15   96.36    5.65
  -2   8 -14 1008.45   44.94
  -2   8 -14  978.35   44.56
  -2   8 -14  999.17   44.75
  -2   8 -14  999.83   44.85
  -2   6 -13  426.06   20.57
  -2   6 -13  452.46   20.78
  -2   6 -13  447.01   20.80
  -2   6 -13  459.39   20.81
  -2   4 -12    7.52    1.72
  -2   4 -12    6.81    1.60
  -2   4 -12    9.43    1.64
  -2   2 -11   36.87    2.90
  -2   2 -11   44.02    3.05
  -2   2 -11   40.74    2.97
  -2   2 -11   35.68    2.37
  -2   0 -10  179.21    9.28
  -2   0 -10  185.16    9.37
   2   2   9   47.66    3.35
  -2  -2  -9   43.74    3.14
  -2  -2  -9   35.90    3.17
  -2  -2  -9   43.73    2.58
  -2  -4  -8   89.76    5.72
  -2  -4  -8  101.80    5.81
   2   4   8  107.32    5.88
  -2  -4  -8  103.97    5.33
   2   6   7 1248.94   56.27
  -2  -6  -7 1206.58   56.44
   2   6   7 1304.27   56.33
  -2  -6  -7 1256.25   55.93
   2   8   6   63.39    4.16
  -2  -8  -6   51.18    4.09
   2   8   6   69.03    4.29
  -2  -8  -6   54.15    3.95
   2  10   5  541.49   25.04
  -2 -10  -5  533.08   25.26
  -2 -10  -5  526.35   25.03
   2  10   5  548.45   25.15
   2  12   4  238.12   12.05
  -2 -12  -4  258.89   12.21
   2  14   3   12.82    2.01
  -2 -14  -3   17.15    2.24
  -2  15 -18  256.94   12.95
  -2  13 -17  511.91   24.11
  -2  11 -16   20.21    2.44
  -2  11 -16   21.28    2.87
  -2   9 -15  282.05   13.68
  -2   9 -15  273.90   13.22
  -2   9 -15  285.08   13.49
  -2   9 -15  271.31   13.58
  -2   7 -14  106.46    6.12
  -2   7 -14  110.01    5.92
  -2   7 -14  105.95    6.03
  -2   7 -14  107.14    6.10
  -2   5 -13  400.78   19.03
  -2   5 -13  410.00   19.03
  -2   5 -13  387.38   18.89
  -2   5 -13  421.74   19.05
  -2   3 -12  471.29   21.30
  -2   3 -12  446.21   21.25
  -2   3 -12  446.11   21.25
  -2   3 -12  477.46   21.32
  -2   3 -12  449.44   20.59
  -2   1 -11    2.30    1.36
  -2   1 -11    2.66    1.42
  -2   1 -11    1.73    1.01
  -2  -1 -10  209.24   10.37
  -2  -1 -10  200.55    9.46
   2   3   9  291.04   13.36
  -2  -3  -9  255.87   13.21
  -2  -3  -9  269.93   12.64
   2   5   8  127.60    6.82
  -2  -5  -8  125.08    6.92
  -2  -5  -8  116.36    6.33
   2   7   7  373.65   17.67
  -2  -7  -7  389.29   17.91
   2   7   7  368.33   17.66
  -2  -7  -7  353.04   17.29
   2   9   6    2.42    1.88
   2   9   6    6.91    2.24
  -2  -9  -6    4.17    1.60
  -2  -9  -6    3.97    2.00
   2  11   5    3.77    2.13
  -2 -11  -5    1.18    1.71
  -2 -11  -5    4.31    2.33
  -2 -13  -4   -0.42    1.23
   2  13   4    0.40    1.40
   2  15   3   28.69    2.86
  -2  16 -19    1.96    1.44
  -2  14 -18   73.99    4.68
  -2  14 -18   60.67    4.53
  -2  12 -17    3.70    2.24
  -2  12 -17    5.16    2.01
  -2  10 -16  301.47   14.68
  -2  10 -16  301.50   14.91
  -2  10 -16  311.24   14.89
  -2   8 -15  243.70   12.20
  -2   8 -15  244.42   12.05
  -2   8 -15  244.31   11.85
  -2   8 -15  242.18   12.11
  -2   6 -14  119.86    6.59
  -2   6 -14  118.42    6.67
  -2   6 -14  123.61    6.81
  -2   6 -14  126.25    6.79
  -2   4 -13   49.10    3.67
  -2   4 -13   52.02    3.71
  -2   4 -13   56.44    3.82
  -2   2 -12  114.71    6.56
  -2   2 -12  114.15    6.03
  -2   2 -12  132.82    6.82
  -2   2 -12  130.94    6.78
  -2   0 -11  199.52    9.86
  -2   0 -11  184.74    9.26
  -2   0 -11  191.82    9.83
   2   2  10   59.97    4.11
  -2  -2 -10   54.43    4.00
  -2  -2 -10   57.62    3.25
  -2  -4  -9   21.26    1.91
   2   4   9   20.77    2.46
  -2  -6  -8   10.35    1.80
  -2  -6  -8   10.60    1.85
   2   6   8    9.48    1.99
   2   8   7    9.11    2.09
  -2  -8  -7    9.65    2.04
  -2  -8  -7    7.68    2.07
   2  10   6  180.95    9.48
  -2 -10  -6  167.48    9.49
  -2 -10  -6  176.66    9.41
   2  10   6  183.36    9.59
   2  12   5  354.18   17.78
  -2 -12  -5  380.90   17.98
   2  14   4  100.50    6.19
  -2 -14  -4  101.31    6.29
  -2  15 -19  197.78   10.45
  -2  15 -19  200.29   10.39
  -2  13 -18   22.60    2.78
  -2  13 -18   16.64    2.54
  -2  11 -17   42.47    3.54
  -2  11 -17   39.59    3.60
  -2  11 -17   33.62    3.16
  -2   9 -16  995.13   45.48
  -2   9 -16  991.56   45.33
  -2   9 -16 1027.81   45.48
  -2   7 -15  383.57   17.63
  -2   7 -15  357.55   17.54
  -2   7 -15  367.36   17.62
  -2   7 -15  364.08   17.34
  -2   5 -14   -0.92    1.46
  -2   5 -14    0.93    1.65
  -2   5 -14    2.85    1.61
  -2   5 -14    2.41    1.64
  -2   3 -13   77.17    4.59
  -2   3 -13   64.58    4.41
  -2   3 -13   72.55    4.55
  -2   3 -13   70.68    3.87
  -2   1 -12    6.63    1.82
   2  -1  12    8.48    1.73
  -2   1 -12    3.51    1.63
  -2   1 -12    6.80    1.35
  -2  -1 -11    5.37    1.76
  -2  -1 -11    2.03    1.18
  -2  -3 -10   26.86    2.71
   2   3  10   31.32    2.99
  -2  -3 -10   30.80    2.24
   2   5   9    9.39    1.99
  -2  -5  -9    5.60    1.68
   2   5   9    9.01    1.98
  -2  -5  -9    6.72    1.53
   2   7   8  534.86   24.99
   2   7   8  552.29   25.08
  -2  -7  -8  532.14   25.19
  -2  -7  -8  522.51   24.59
   2   9   7    6.34    2.43
  -2  -9  -7    5.32    1.93
   2   9   7    5.38    2.44
  -2  -9  -7    5.99    2.11
   2  11   6  534.20   24.64
  -2 -11  -6  550.19   24.90
  -2 -11  -6  518.63   24.59
   2  11   6  488.49   24.65
   2  13   5  278.93   14.28
  -2 -13  -5  287.64   14.32
  -2  14 -19  141.50    7.81
  -2  14 -19  136.99    7.69
  -2  12 -18  172.77    9.34
  -2  12 -18  168.53    9.26
  -2  10 -17   27.12    3.07
  -2  10 -17   30.31    3.51
  -2  10 -17   32.18    3.06
  -2   8 -16  224.34   11.64
  -2   8 -16  245.26   11.95
  -2   8 -16  239.98   12.09
  -2   8 -16  249.53   12.09
  -2   6 -15   19.24    2.57
  -2   6 -15   27.76    2.87
  -2   6 -15   19.91    2.39
  -2   6 -15   21.45    2.66
  -2   4 -14   16.13    2.16
  -2   4 -14   10.73    1.99
  -2   4 -14   11.71    2.08
  -2   2 -13   19.58    2.40
  -2   2 -13   23.36    2.59
  -2   2 -13   19.88    1.84
   2  -2  13   19.57    2.34
  -2   0 -12  428.87   19.96
  -2   0 -12  408.12   19.88
  -2   0 -12  420.87   19.36
  -2  -2 -11   18.23    2.34
  -2  -2 -11   14.92    1.97
   2   4  10    2.73    1.72
  -2  -4 -10    1.39    1.27
   2   6   9  499.17   22.77
   2   6   9  487.86   22.77
  -2  -6  -9  494.26   22.94
  -2  -6  -9  458.70   22.17
   2   8   8  200.61   10.19
  -2  -8  -8  189.97   10.26
   2   8   8  192.50   10.14
  -2  -8  -8  183.63    9.75
   2  10   7  130.01    7.89
  -2 -10  -7  143.52    8.08
  -2 -10  -7  143.06    7.83
   2  10   7  138.75    8.08
   2  12   6    4.67    1.74
  -2 -12  -6    4.80    1.51
  -2  15 -20  161.12    8.82
  -2  13 -19   98.68    5.90
  -2  13 -19   93.93    5.77
  -2  11 -18  124.04    7.48
  -2  11 -18  145.37    7.92
  -2  11 -18  142.75    7.80
  -2   9 -17   76.47    5.06
  -2   9 -17   74.35    4.89
  -2   9 -17   73.56    5.03
  -2   7 -16   24.16    2.70
  -2   7 -16   17.13    2.48
  -2   7 -16   24.70    2.76
  -2   7 -16   16.20    2.29
  -2   5 -15   21.48    2.66
  -2   5 -15   27.64    2.86
  -2   5 -15   27.39    2.67
  -2   3 -14    5.82    1.71
  -2   3 -14    8.31    1.97
   2  -1  13  277.94   13.53
  -2   1 -13  269.90   12.87
  -2   1 -13  274.36   13.46
  -2   1 -13  264.71   13.48
  -2  -1 -12  249.52   13.07
  -2  -1 -12  264.33   13.14
  -2  -1 -12  268.92   12.65
   2   3  11  143.09    7.74
  -2  -3 -11  130.93    7.74
  -2  -3 -11  140.79    7.43
   2   5  10    4.72    2.02
  -2  -5 -10    1.60    1.53
   2   5  10    1.81    1.83
   2   7   9    9.08    2.42
   2   7   9    1.50    2.07
  -2  -7  -9   -0.27    1.63
  -2  -7  -9    9.63    2.24
   2   9   8  105.91    6.39
   2   9   8   87.05    6.15
  -2  -9  -8   97.06    6.23
  -2  -9  -8  101.95    6.02
   2  11   7    1.20    1.24
   2  11   7    0.43    2.42
  -2 -11  -7    0.45    2.10
  -2 -11  -7    0.75    2.15
  -2 -13  -6  435.29   21.00
  -2  14 -20   64.66    4.38
  -2  14 -20   57.74    4.24
  -2  12 -19   62.55    4.33
  -2  12 -19   62.23    4.29
  -2  10 -18   33.95    3.16
  -2  10 -18   27.83    3.37
  -2   8 -17   86.79    5.46
  -2   8 -17   79.68    5.10
  -2   8 -17   82.29    5.27
  -2   8 -17   89.12    5.49
  -2   6 -16  312.97   14.66
  -2   6 -16  292.96   14.57
  -2   6 -16  293.17   14.38
  -2   6 -16  285.76   14.48
  -2   4 -15  266.50   13.57
  -2   4 -15  282.03   13.66
  -2   4 -15  275.50   13.65
  -2   2 -14   87.32    5.62
  -2   2 -14   88.51    5.54
   2  -2  14   94.67    5.63
   2   0  13  366.32   17.27
  -2   0 -13  359.36   16.67
  -2   0 -13  351.30   17.26
  -2   0 -13  343.53   17.17
  -2  -2 -12  117.74    6.60
  -2  -2 -12  100.63    5.95
   2   4  11   15.30    2.31
  -2  -4 -11    9.61    2.16
   2   4  11   13.70    2.37
  -2  -6 -10  123.45    7.11
   2   6  10  121.56    7.21
  -2  -6 -10  123.33    7.26
   2   6  10  124.63    7.28
   2   8   9   -1.21    2.54
   2   8   9    1.18    2.21
  -2  -8  -9    3.10    1.99
  -2  -8  -9    1.51    2.10
  -2 -10  -8    0.92    2.07
   2  10   8    0.43    2.41
   2  10   8    3.68    1.61
  -2 -10  -8    1.42    2.26
   2  12   7  146.51    8.09
  -2 -12  -7  121.10    7.42
  -2  13 -20   15.79    2.20
  -2  13 -20   10.43    1.80
  -2  11 -19   -0.75    1.36
  -2  11 -19    2.32    1.40
  -2   9 -18   85.85    5.59
  -2   9 -18   78.35    5.25
  -2   9 -18   80.11    5.41
  -2   7 -17  360.14   18.01
  -2   7 -17  378.03   18.11
  -2   7 -17  367.68   17.98
  -2   7 -17  388.47   17.86
  -2   5 -16  336.35   16.10
  -2   5 -16  317.80   15.88
  -2   5 -16  333.35   16.08
   2  -3  15   42.42    3.61
  -2   3 -15   37.38    3.62
  -2   3 -15   37.41    3.40
  -2   1 -14    4.76    1.90
  -2   1 -14    6.31    2.12
   2  -1  14    5.72    1.73
  -2  -1 -13   10.05    2.13
  -2  -1 -13    7.68    1.98
  -2  -1 -13    5.97    1.72
  -2  -3 -12   39.79    3.42
  -2  -3 -12   42.29    3.73
   2   3  12   45.03    3.89
  -2  -5 -11   21.44    2.79
   2   5  11   23.39    2.84
  -2  -5 -11   18.31    2.61
   2   7  10   23.19    3.25
   2   7  10   29.48    3.38
  -2  -7 -10   25.44    3.17
  -2  -7 -10   23.32    3.13
  -2  -9  -9  145.29    8.16
   2   9   9  138.42    8.03
   2   9   9  146.91    8.16
   2  11   8    7.72    1.73
  -2 -11  -8   11.87    3.04
  -2  12 -20    1.95    1.26
  -2  12 -20    2.42    1.39
  -2  10 -19   32.33    2.92
  -2  10 -19   31.25    2.89
  -2  10 -19   30.16    3.23
  -2   8 -18   16.07    2.90
  -2   8 -18   21.23    3.02
  -2   8 -18   22.60    2.94
  -2   6 -17   30.07    3.25
  -2   6 -17   40.44    3.33
  -2   6 -17   31.02    3.32
  -2   4 -16    9.39    2.39
   2  -4  16    5.31    2.11
  -2   4 -16    4.42    2.14
  -2   2 -15  268.14   13.45
  -2   2 -15  252.70   13.32
   2  -2  15  280.90   13.57
   2   0  14 1404.45   59.25
  -2   0 -14 1320.82   59.15
  -2   0 -14 1307.48   59.14
  -2   0 -14 1253.44   58.43
  -2  -2 -13   88.81    5.65
  -2  -2 -13   82.71    5.14
   2   4  12    5.22    2.14
  -2  -4 -12    3.94    2.04
   2   4  12    6.78    2.30
   2   6  11  355.59   16.75
  -2  -6 -11  335.57   16.76
   2   6  11  330.58   16.65
  -2  -6 -11  322.72   16.39
  -2  -8 -10   89.41    6.09
   2   8  10  105.69    6.30
   2   8  10   92.06    6.21
  -2  -8 -10   84.17    5.85
   2  10   9  116.31    7.29
   2  10   9  112.91    6.86
  -2 -10  -9  124.69    7.41
  -2 -10  -9  107.40    7.17
  -2  11 -20  314.45   15.37
  -2  11 -20  301.78   15.21
  -2   9 -19  252.84   13.45
  -2   9 -19  270.78   13.55
  -2   9 -19  287.31   13.65
  -2   7 -18  176.49    9.53
  -2   7 -18  175.30    9.22
  -2   7 -18  170.57    9.40
  -2   5 -17  141.27    8.03
   2  -5  17  159.47    8.49
  -2   5 -17  141.32    8.21
   2  -3  16  258.74   13.04
  -2   3 -16  252.08   12.91
  -2   3 -16  251.11   12.93
  -2   1 -15  585.94   27.83
  -2   1 -15  565.96   27.78
   2  -1  15  637.01   28.04
   2   1  14  627.68   29.90
  -2  -1 -14  631.26   29.97
  -2  -1 -14  674.75   30.07
  -2  -1 -14  638.47   29.39
   2   3  13   18.95    2.96
  -2  -3 -13   15.54    2.71
  -2  -3 -13   20.28    2.59
   2   5  12   32.43    3.58
  -2  -5 -12   37.61    3.50
   2   5  12   33.91    3.69
   2   7  11   12.63    2.67
   2   7  11   16.43    3.02
  -2  -7 -11   16.62    2.69
  -2  -7 -11   14.06    2.14
   2   9  10   86.08    6.14
   2   9  10   92.96    6.26
  -2  -9 -10  101.68    6.26
  -2  -9 -10   77.83    5.84
  -2  10 -20  237.60   12.01
  -2  10 -20  210.06   11.83
  -2  10 -20  250.68   11.93
  -2   8 -19   13.77    1.85
  -2   8 -19   13.94    2.10
  -2   6 -18   16.25    2.62
  -2   6 -18   13.48    2.56
   2  -4  17  131.75    7.63
  -2   4 -17  122.40    7.47
  -2   4 -17  130.11    7.56
   2  -2  16   33.22    3.33
  -2   2 -16   32.50    3.52
  -2   2 -16   26.89    3.43
  -2   0 -15   89.00    5.91
  -2   0 -15   79.69    5.84
  -2  -2 -14   14.31    2.66
  -2  -2 -14    4.26    2.10
   2   4  13  132.80    7.36
   2   4  13  108.09    7.17
  -2  -4 -13  108.37    7.16
  -2  -4 -13  118.50    6.86
   2   6  12  305.20   15.87
   2   6  12  337.79   16.04
  -2  -6 -12  312.61   15.99
  -2  -6 -12  310.23   15.58
   2   8  11  497.85   22.87
  -2  -8 -11  436.60   22.44
  -2  -8 -11  482.37   22.96
   2   8  11  476.53   22.80
  -2   9 -20   15.31    2.08
  -2   9 -20   15.44    2.09
  -2   7 -19   35.30    3.09
  -2   5 -18   89.02    5.78
  -2   5 -18   78.61    5.47
   2  -3  17  958.40   42.04
  -2   3 -17  885.53   41.70
  -2   3 -17  899.53   41.81
  -2   1 -16  615.71   29.59
  -2   1 -16  620.58   29.66
   2  -1  16  661.02   29.73
   2   1  15  326.88   16.25
  -2  -1 -15  324.14   16.30
  -2  -3 -14    2.29    2.27
  -2  -3 -14    5.67    2.29
   2   5  13   77.33    5.78
   2   5  13   80.60    5.70
  -2  -5 -13   82.42    5.32
  -2  -7 -12  376.69   18.47
   2   7  12  380.14   18.36
  -2  -7 -12  345.81   17.88
   2   7  12  376.80   18.38
  -2   8 -20  169.97    9.20
  -2   6 -19  123.60    7.35
   2  -6  19  137.58    7.89
  -2   6 -19  123.11    7.31
   2  -4  18   67.51    4.92
  -2   4 -18   55.02    4.29
  -2   4 -18   62.91    4.95
  -2   2 -17  284.99   14.98
   2  -2  17  328.31   15.25
  -2   2 -17  281.61   14.74
   2   0  16  238.40   11.98
  -2   0 -16  210.60   11.78
   2   2  15    3.59    2.15
  -2  -2 -15    6.89    2.67
   2   4  14  175.09    9.33
  -2  -4 -14  166.88    8.91
   2   6  13  123.75    7.14
  -2  -6 -13   92.79    6.14
   2  -7  20    4.48    2.64
  -2   7 -20    8.32    1.65
  -2   5 -19   47.41    3.70
  -2   5 -19   39.44    3.53
   2  -3  18   18.37    3.15
  -2   3 -18   22.73    2.52
  -2   3 -18   22.03    3.48
   2  -1  17    4.17    2.28
  -2   1 -17    0.87    2.48
   2   1  16    1.85    2.08
  -2  -1 -16    4.60    2.55
   2   1  16    4.16    2.08
  -2  -3 -15   37.21    3.94
  -2  -5 -14  363.99   17.72
  -2  -7 -13   45.48    3.75
  -2   6 -20    5.64    1.59
   2  -4  19    0.98    2.24
  -2   4 -19    2.47    1.35
  -2   4 -19    0.89    1.29
   2  -2  18    7.21    2.51
  -2   2 -18    6.11    1.63
  -2   0 -17  110.00    7.35
   2   0  17  134.45    7.65
  -2  -2 -16   69.70    5.55
  -2  -6 -14   90.86    5.79
  -2   3 -19    5.22    1.64
  -2   1 -18   35.43    3.26
  -3   2  19  107.10    6.68
  -3   3  18   37.52    3.64
  -3   1  19  164.74    8.91
  -3   1  19  154.55    9.18
  -3  -1  20  301.02   15.26
  -3   6  16   30.27    3.28
  -3   4  17   81.10    5.42
  -3   4  17   76.87    5.74
  -3   2  18   86.45    5.50
  -3   2  18   77.52    5.70
  -3   0  19   10.09    2.50
  -3   0  19    4.86    2.06
  -3  -2  20   79.03    5.37
  -3   7  15   40.82    3.87
  -3   5  16  150.58    8.49
  -3   5  16  147.80    8.88
  -3   3  17   21.53    2.97
  -3   3  17   20.51    2.86
  -3   1  18  243.71   11.96
  -3   1  18  217.68   12.14
  -3  -1  19   14.21    2.53
  -3   8  14   96.66    6.31
  -3   6  15  237.21   13.52
  -3   6  15  283.77   13.55
  -3   4  16    4.88    2.11
  -3   4  16    2.84    1.87
  -3   2  17    7.36    2.13
  -3   2  17    4.89    1.85
  -3   0  18  126.28    7.15
  -3   0  18  128.14    7.57
  -3  -2  19   37.88    3.38
  -3  -2  19   42.75    3.48
  -3   9  13  118.54    7.35
  -3   7  14   81.68    5.56
  -3   7  14   76.57    5.64
  -3   5  15    2.44    1.94
  -3   5  15    4.39    2.09
  -3   3  16   76.27    5.08
  -3   3  16   72.43    5.26
  -3   1  17   36.39    3.51
  -3   1  17   37.16    3.19
  -3  -1  18   34.54    3.47
  -3  -1  18   31.93    3.20
  -3  -3  19  193.74   10.00
  -3  -3  19  191.54   10.13
  -3  10  12    3.83    2.34
  -3   8  13   61.77    4.66
  -3   6  14  431.23   20.12
  -3   6  14  396.15   20.27
  -3   4  15  651.37   29.18
  -3   4  15  596.13   29.42
  -3   2  16   39.11    3.54
  -3   2  16   41.10    3.37
  -3   0  17   77.99    4.91
  -3   0  17   75.29    4.76
  -3   0  17   66.06    4.92
  -3  -2  18   17.39    2.36
  -3  -2  18   18.11    2.34
  -3  -2  18   14.02    1.95
  -3  11  11  134.51    8.13
  -3   9  12  158.21    8.81
  -3   9  12  146.99    9.03
  -3   7  13   63.21    4.65
  -3   5  14  218.58   10.58
  -3   5  14  178.40   10.58
  -3   3  15   35.47    3.46
  -3   3  15   42.97    3.39
  -3   1  16   32.59    3.09
  -3   1  16   25.43    2.74
  -3  -1  17  192.60   10.65
  -3  -1  17  227.94   10.69
  -3  -1  17  210.26   10.94
  -3  -3  18  149.90    8.24
  -3  -3  18  166.56    8.28
  -3  -3  18  154.46    8.43
  -3  10  11  128.87    7.61
  -3  10  11  119.13    7.74
  -3   8  12  775.85   32.64
  -3   8  12  622.30   32.55
  -3   6  13   31.25    3.29
  -3   6  13   32.64    3.05
  -3   4  14  111.16    6.24
  -3   4  14   96.84    6.33
  -3   2  15   34.92    3.19
  -3   2  15   39.80    3.19
  -3   0  16   24.72    2.69
  -3   0  16   25.04    2.51
  -3  -2  17  782.06   36.25
  -3  -2  17  811.72   36.15
  -3  -2  17  792.17   36.45
  -3  -4  18   19.68    2.29
  -3  -4  18   21.29    2.23
  -3  11  10   13.22    2.98
  -3  11  10   18.05    2.76
  -3   9  11  221.75   12.61
  -3   9  11  256.51   12.57
  -3   7  12  750.23   34.59
  -3   5  13   84.76    5.16
  -3   5  13   75.86    5.33
  -3   3  14  169.72    9.46
  -3   3  14  181.76    9.27
  -3   1  15   44.75    3.52
  -3   1  15   39.74    3.45
  -3   1  15   47.89    3.34
  -3  -1  16   38.16    2.92
  -3  -1  16   37.24    3.20
  -3  -1  16   35.93    3.08
  -3  -3  17  290.48   15.17
  -3  -3  17  316.08   15.41
  -3  -5  18   34.03    2.89
  -3  12   9  102.66    6.56
  -3  12   9   95.95    6.69
  -3  10  10   19.37    2.98
  -3  10  10   17.36    3.07
  -3   8  11   52.29    4.52
  -3   8  11   61.77    4.33
  -3   6  12    9.93    1.98
  -3   6  12    7.17    1.74
  -3   4  13   85.13    4.94
  -3   4  13   64.42    4.82
  -3   2  14  122.84    6.45
  -3   2  14  103.98    6.57
  -3   0  15  118.46    6.83
  -3   0  15  132.37    6.78
  -3   0  15  122.65    7.08
  -3  -2  16  102.49    6.20
  -3  -2  16  114.26    6.44
  -3  -4  17   36.15    3.04
  -3  -4  17   40.75    2.84
  -3  -4  17   42.60    3.00
  -3  -4  17   43.22    2.93
  -3  13   8   76.90    6.06
  -3  13   8   86.53    5.96
   3 -13  -8   92.09    6.17
  -3  11   9    2.19    2.01
  -3  11   9    3.83    2.63
  -3   9  10  105.24    6.42
  -3   9  10  107.13    6.77
  -3   7  11  155.34    8.44
  -3   5  12  766.64   33.90
  -3   5  12  706.70   34.08
  -3   3  13    4.55    1.60
  -3   3  13   10.26    1.77
  -3   1  14  164.43    8.78
  -3   1  14  152.91    8.88
  -3  -1  15  654.93   30.94
  -3  -1  15  735.36   30.89
  -3  -1  15  635.65   31.06
  -3  -3  16  577.32   25.36
  -3  -3  16  494.42   25.34
  -3  -3  16  607.24   25.42
  -3  -3  16  537.49   25.57
  -3  -5  17   81.95    4.67
  -3  -5  17   81.03    4.85
  -3  -5  17   75.91    4.51
  -3  -5  17   79.84    4.70
  -3  -7  18    9.17    1.65
  -3  14   7  272.23   13.25
   3 -14  -7  241.40   13.26
   3 -14  -7  244.58   13.22
  -3  14   7  235.28   12.92
  -3  12   8   19.94    3.20
  -3  12   8   23.25    2.99
   3 -12  -8   29.24    3.34
  -3  10   9   29.85    3.24
  -3  10   9   27.98    3.08
  -3   8  10  117.55    6.65
  -3   8  10  106.05    6.75
  -3   6  11  170.97    9.06
  -3   4  12  276.77   12.97
  -3   4  12  247.32   13.12
  -3   2  13   14.11    1.96
  -3   2  13   14.36    1.79
  -3   0  14  211.06   10.66
  -3   0  14  217.10   10.51
  -3   0  14  209.93   10.83
  -3  -2  15  959.39   46.50
  -3  -2  15 1125.23   46.53
  -3  -2  15 1027.07   46.75
  -3  -4  16  205.01   11.01
  -3  -4  16  242.68   11.06
  -3  -4  16  247.58   11.21
  -3  -4  16  219.78   11.20
  -3  -6  17  106.38    6.12
  -3  -6  17  121.35    6.35
  -3  -6  17  108.38    6.26
  -3  -6  17  113.93    6.15
  -3  -8  18   85.64    5.13
  -3 -10  19   15.86    2.15
  -3  15   6   31.54    3.23
  -3  13   7   37.56    3.71
   3 -13  -7   32.50    3.48
  -3  13   7   28.34    3.36
   3 -13  -7   31.71    3.76
  -3  11   8  204.09   10.76
  -3  11   8  202.74   10.98
  -3   9   9    7.25    2.11
  -3   9   9   12.32    2.03
  -3   7  10   90.90    5.51
  -3   5  11   30.59    2.86
  -3   5  11   27.81    2.69
  -3   3  12  287.10   13.45
  -3   3  12  265.35   13.67
  -3   1  13   11.05    1.48
  -3   1  13    7.58    1.46
  -3  -1  14    7.89    1.48
  -3  -1  14    5.10    1.32
  -3  -1  14    4.38    1.23
  -3  -3  15    8.03    1.52
  -3  -3  15    7.09    1.26
  -3  -3  15    8.37    1.29
  -3  -5  16    1.48    1.12
  -3  -5  16    3.72    1.02
  -3  -5  16    3.40    1.33
  -3  -5  16    7.37    1.19
  -3  -5  16    5.64    1.29
  -3  -7  17  142.44    7.56
  -3  -7  17  139.51    7.58
  -3  -7  17  145.94    7.58
  -3  -9  18  334.25   16.12
  -3 -11  19  776.59   35.61
  -3 -13  20    0.80    1.73
  -3  16   5   10.95    2.13
  -3  14   6    2.32    1.46
  -3  14   6    0.94    2.11
   3 -14  -6    3.17    2.10
   3 -14  -6    1.97    2.81
  -3  12   7    1.78    2.13
  -3  12   7    0.42    1.95
   3 -12  -7    2.42    2.13
   3 -12  -7    3.98    2.46
  -3  10   8  285.12   14.34
  -3  10   8  290.93   14.57
  -3   8   9   36.00    3.45
  -3   8   9   41.21    3.33
  -3   6  10    1.85    1.33
  -3   4  11   75.09    4.54
  -3   4  11   72.82    4.74
  -3   2  12   58.10    3.69
  -3   2  12   56.11    3.87
  -3   0  13  592.43   27.59
  -3   0  13  630.82   27.50
  -3   0  13  581.45   27.73
  -3  -2  14 1345.08   58.97
  -3  -2  14 1297.87   59.06
  -3  -2  14 1333.22   59.28
  -3  -4  15   90.61    5.17
  -3  -4  15  103.43    5.40
  -3  -4  15   93.96    5.07
  -3  -4  15   97.11    5.35
  -3  -6  16   16.01    1.62
  -3  -6  16   19.29    1.77
  -3  -6  16   24.64    2.22
  -3  -6  16   17.50    1.67
  -3  -6  16   15.67    1.91
  -3  -6  16   25.19    2.13
  -3  -6  16   18.44    1.97
  -3  -8  17  505.17   23.87
  -3  -8  17  526.14   23.96
  -3 -10  18 1053.37   47.62
  -3 -12  19  755.85   34.79
  -3 -14  20   11.44    2.32
  -3  15   5   40.50    3.61
   3 -15  -5   42.04    4.09
   3 -15  -5   49.73    4.57
  -3  13   6    4.39    2.42
  -3  13   6    4.34    2.07
   3 -13  -6    2.48    2.05
   3 -13  -6    5.52    2.62
  -3  11   7   13.42    2.51
  -3  11   7   11.33    2.18
   3 -11  -7   11.28    2.34
   3 -11  -7   13.59    2.52
  -3   9   8   25.76    2.78
  -3   9   8   22.07    2.47
  -3   7   9    7.84    1.83
  -3   7   9    5.02    1.46
  -3   5  10  253.53   11.88
  -3   5  10  224.84   12.02
  -3   3  11   61.87    3.78
  -3   3  11   57.49    3.97
  -3   1  12  839.80   38.41
  -3   1  12  877.88   38.28
  -3   1  12  827.83   38.57
  -3  -1  13 2144.38   99.31
  -3  -1  13 2350.46   99.23
  -3  -1  13 2236.29   99.53
  -3  -3  14  276.20   12.52
  -3  -3  14  249.65   12.58
  -3  -3  14  269.49   12.77
  -3  -5  15    3.36    1.11
  -3  -5  15    3.51    0.91
  -3  -5  15    3.80    1.19
  -3  -5  15    4.21    1.25
  -3  -7  16  119.73    6.57
  -3  -7  16  122.06    6.66
  -3  -7  16  126.94    6.46
  -3  -7  16  114.97    6.55
  -3  -9  17    2.68    1.57
  -3  -9  17    5.12    1.78
  -3 -11  18    8.23    2.07
  -3 -13  19  255.90   13.04
  -3 -15  20   14.69    2.60
  -3  16   4   61.57    4.63
   3 -16  -4   68.11    5.28
  -3  14   5    1.30    2.40
   3 -14  -5    4.06    1.92
   3 -14  -5    2.88    2.55
  -3  12   6   50.59    4.32
  -3  12   6   51.76    4.07
   3 -12  -6   54.16    4.33
   3 -12  -6   61.72    4.60
  -3  10   7  385.15   18.03
   3 -10  -7  353.75   18.14
   3 -10  -7  389.38   18.17
  -3  10   7  363.83   18.13
  -3   8   8  142.59    7.46
  -3   8   8  127.84    7.62
  -3   6   9  347.45   16.52
  -3   4  10  145.18    7.55
  -3   4  10  146.37    7.84
  -3   2  11  111.25    5.92
  -3   2  11  106.32    6.12
  -3   0  12  312.24   15.47
  -3   0  12  341.12   15.37
  -3   0  12  332.75   15.68
  -3  -2  13  115.26    6.16
  -3  -2  13  125.99    6.07
  -3  -2  13  111.28    6.31
  -3  -4  14  471.54   22.49
  -3  -4  14  486.01   22.44
  -3  -4  14  534.58   22.84
  -3  -4  14  499.73   22.70
  -3  -6  15  210.20    9.47
  -3  -6  15  196.29    9.49
  -3  -6  15  191.61    9.05
  -3  -6  15  164.16    8.93
  -3  -6  15  208.03    9.65
  -3  -6  15  187.59    9.51
  -3  -6  15  184.30    9.14
  -3  -8  16  864.95   38.82
  -3  -8  16  862.94   38.92
  -3  -8  16  848.67   38.93
  -3 -10  17  677.42   30.36
  -3 -10  17  643.79   30.44
  -3 -12  18   36.77    3.25
  -3 -14  19    0.43    1.85
   3 -17  -3   95.40    6.14
  -3  15   4   17.84    2.94
   3 -15  -4   14.18    2.41
   3 -15  -4   13.98    2.80
   3 -15  -4   19.09    3.34
  -3  13   5   10.64    2.58
  -3  13   5   13.62    2.27
   3 -13  -5   14.69    2.70
   3 -13  -5   16.57    2.80
  -3  11   6 1300.69   57.08
   3 -11  -6 1200.27   57.22
   3 -11  -6 1306.35   57.23
  -3  11   6 1250.87   57.15
  -3   9   7  414.84   19.94
   3  -9  -7  422.99   20.12
  -3   9   7  428.08   20.19
  -3   7   8    0.69    1.59
  -3   7   8    3.49    1.27
  -3   5   9  273.36   13.16
  -3   3  10  156.06    7.86
  -3   3  10  153.66    8.12
  -3   1  11    1.67    1.00
  -3   1  11    5.50    1.15
  -3  -1  12  450.95   21.43
  -3  -1  12  481.99   21.30
  -3  -1  12  466.59   21.62
  -3  -3  13  707.02   33.52
  -3  -3  13  756.46   33.45
  -3  -3  13  785.88   33.79
  -3  -5  14  183.27    8.42
  -3  -5  14  156.46    7.90
  -3  -5  14  158.83    7.94
  -3  -5  14  172.66    8.39
  -3  -5  14  161.35    8.12
  -3  -7  15  613.45   28.27
  -3  -7  15  595.63   27.75
  -3  -7  15  637.73   28.40
  -3  -7  15  637.73   28.38
  -3  -7  15  626.68   28.11
  -3  -9  16  335.51   16.29
  -3  -9  16  345.45   16.17
  -3  -9  16  344.32   16.43
  -3 -11  17  237.56   11.69
  -3 -11  17  227.02   11.78
  -3 -13  18  107.46    6.55
  -3 -15  19  103.22    6.56
  -3  16   3   80.80    5.58
   3 -16  -3   78.35    5.34
  -3  16   3   76.26    5.64
   3 -16  -3   90.13    6.03
  -3  14   4   34.64    3.64
   3 -14  -4   39.94    3.69
   3 -14  -4   38.77    3.68
   3 -14  -4   47.80    4.26
  -3  12   5  132.03    7.49
   3 -12  -5  129.06    7.61
  -3  12   5  128.33    7.35
   3 -12  -5  124.30    7.57
  -3  10   6  204.29   10.75
   3 -10  -6  206.52   11.01
   3 -10  -6  216.87   11.00
  -3  10   6  219.33   11.01
  -3   8   7  281.32   13.50
  -3   8   7  271.52   13.66
  -3   6   8    6.30    1.39
  -3   4   9  105.98    5.78
  -3   4   9  108.18    6.04
  -3   2  10  138.50    7.10
  -3   2  10  144.22    7.42
  -3   0  11   43.94    2.95
  -3   0  11   50.06    2.94
  -3   0  11   46.14    3.18
  -3  -2  12  134.18    6.33
  -3  -2  12  132.00    6.39
  -3  -2  12  113.18    6.42
  -3  -2  12  135.32    6.72
  -3  -4  13   13.09    1.49
  -3  -4  13   13.52    1.35
  -3  -4  13   14.37    1.34
  -3  -6  14   35.07    2.36
  -3  -6  14   36.59    2.60
  -3  -6  14   37.65    2.26
  -3  -6  14   35.18    2.78
  -3  -6  14   36.24    2.29
  -3  -6  14   37.74    2.81
  -3  -6  14   37.24    2.76
  -3  -8  15   59.52    3.84
  -3  -8  15   61.33    3.96
  -3  -8  15   63.10    4.02
  -3 -10  16    3.36    1.50
  -3 -10  16    3.36    1.55
  -3 -12  17   69.20    4.60
  -3 -12  17   71.81    4.90
  -3 -14  18   19.26    2.84
   3 -17  -2   19.04    2.54
  -3  17   2   18.29    3.20
   3 -17  -2   18.73    3.16
  -3  15   3    7.52    2.53
  -3  15   3   14.33    2.96
   3 -15  -3   10.06    2.71
   3 -15  -3   10.88    2.61
  -3  13   4    7.60    2.37
   3 -13  -4    1.47    1.99
   3 -13  -4    8.12    2.05
   3 -13  -4    8.25    2.46
  -3  11   5  145.69    8.14
   3 -11  -5  159.03    8.47
   3 -11  -5  151.99    8.41
  -3  11   5  149.05    8.31
  -3   9   6   27.52    2.66
  -3   9   6   20.21    2.21
   3  -9  -6   19.00    2.31
   3  -9  -6   24.75    2.64
  -3   7   7   -0.32    1.39
  -3   7   7    1.88    1.11
  -3   5   8  837.36   37.72
  -3   3   9  171.80    8.10
  -3   3   9  151.25    8.26
  -3   1  10    2.78    1.07
  -3   1  10    2.34    0.85
  -3  -1  11    9.65    1.31
  -3  -1  11   10.42    1.16
  -3  -1  11   11.25    1.18
  -3  -1  11    9.51    1.23
  -3  -1  11    9.09    1.14
  -3  -3  12   73.04    4.12
  -3  -3  12   72.90    4.04
  -3  -3  12   76.44    4.33
  -3  -5  13  559.41   24.72
  -3  -5  13  571.68   24.60
  -3  -5  13  528.53   24.12
  -3  -5  13  506.84   24.12
  -3  -5  13  535.53   24.63
  -3  -5  13  549.39   24.35
  -3  -7  14    2.81    0.79
  -3  -7  14    1.51    0.69
  -3  -7  14    3.60    1.39
  -3  -7  14    0.83    1.18
  -3  -7  14    3.40    1.04
  -3  -9  15   30.93    2.72
  -3  -9  15   37.02    2.71
  -3  -9  15   34.23    2.95
  -3 -11  16   43.24    3.36
  -3 -11  16   45.76    3.55
  -3 -13  17  154.65    8.26
  -3 -13  17  147.74    8.44
  -3 -15  18  142.47    8.29
   3 -18  -1    1.08    2.36
  -3  16   2  126.78    7.22
  -3  16   2  109.34    7.18
   3 -16  -2  114.11    6.94
   3 -16  -2  117.79    7.50
   3 -14  -3  170.35    9.48
   3 -14  -3  157.20    9.50
   3 -12  -4  868.17   39.70
   3 -12  -4  875.39   39.99
  -3  12   4  798.82   39.59
   3 -12  -4  889.31   39.95
  -3  12   4  933.09   39.87
  -3  10   5  707.80   32.91
   3 -10  -5  681.32   33.09
   3 -10  -5  747.75   33.17
  -3  10   5  743.21   33.08
  -3   8   6   20.22    2.21
  -3   8   6   15.76    1.91
   3  -8  -6   16.19    2.22
  -3   6   7  603.03   27.41
  -3   6   7  598.20   27.63
  -3   4   8  101.80    5.23
  -3   4   8   91.47    5.40
  -3   2   9   95.48    4.97
  -3   2   9   90.71    5.25
  -3   0  10  658.20   28.67
  -3   0  10  623.44   28.71
  -3   0  10  622.34   29.04
  -3   0  10  648.48   28.67
  -3  -2  11  115.66    5.55
  -3  -2  11  108.39    5.69
  -3  -2  11  106.77    5.55
  -3  -2  11  121.75    5.69
  -3  -2  11  114.12    5.55
  -3  -2  11  109.97    5.85
  -3  -4  12  580.14   26.52
  -3  -4  12  612.13   26.76
  -3  -4  12  564.54   26.27
  -3  -4  12  562.79   26.33
  -3  -4  12  626.55   26.33
  -3  -6  13  436.25   19.32
  -3  -6  13  436.18   19.77
  -3  -6  13  422.78   19.76
  -3  -6  13  411.52   19.15
  -3  -6  13  421.70   19.79
  -3  -6  13  427.48   19.57
  -3  -8  14  359.32   17.11
  -3  -8  14  392.80   17.75
  -3  -8  14  396.03   17.88
  -3  -8  14  387.92   17.94
  -3 -10  15  132.89    7.01
  -3 -10  15  131.53    7.16
  -3 -10  15  134.51    7.37
  -3 -12  16    2.34    1.52
  -3 -12  16   -0.75    1.81
  -3 -14  17    2.58    1.71
  -3 -14  17    0.85    2.07
  -3 -16  18    6.16    2.27
   3 -17  -1  112.79    7.17
   3 -17  -1  113.79    7.18
  -3  17   1  111.96    7.12
   3 -17  -1  107.62    7.22
  -3  15   2    1.84    2.26
   3 -15  -2    1.68    2.21
  -3  15   2    1.67    2.13
   3 -15  -2    0.47    1.75
  -3  13   3   17.22    2.81
   3 -13  -3   19.65    2.72
   3 -11  -4  231.10   12.75
  -3  11   4  272.14   12.97
   3 -11  -4  268.25   13.18
   3 -11  -4  260.63   13.20
  -3  11   4  275.41   13.03
  -3   9   5  381.75   18.61
   3  -9  -5  398.34   18.91
   3  -9  -5  404.14   18.88
  -3   9   5  402.96   18.81
  -3   7   6   47.43    3.24
  -3   7   6   51.74    3.51
  -3   5   7   27.03    2.11
  -3   3   8  412.98   18.59
  -3   3   8  394.64   18.85
  -3   1   9  190.61    8.79
  -3   1   9  174.30    9.03
  -3  -1  10  249.68   11.43
  -3  -1  10  254.30   11.55
  -3  -1  10  237.32   11.45
  -3  -1  10  249.46   11.43
  -3  -1  10  247.46   11.80
  -3  -3  11  177.27    8.00
  -3  -3  11  173.27    8.39
  -3  -3  11  174.07    7.90
  -3  -3  11  168.33    8.11
  -3  -3  11  155.18    7.90
  -3  -3  11  161.15    8.19
  -3  -5  12   55.00    3.27
  -3  -5  12   57.56    3.12
  -3  -5  12   62.61    3.57
  -3  -5  12   62.46    3.26
  -3  -5  12   59.47    3.10
  -3  -5  12   54.50    3.65
  -3  -5  12   59.76    3.68
  -3  -7  13  734.84   33.31
  -3  -7  13  765.95   33.87
  -3  -7  13  718.28   33.25
  -3  -7  13  811.82   34.07
  -3  -7  13  766.75   33.99
  -3  -9  14  200.32    9.64
  -3  -9  14  180.57    9.62
  -3  -9  14  185.73    9.42
  -3 -11  15   25.36    2.46
  -3 -11  15   26.71    2.67
  -3 -13  16  197.72   10.86
  -3 -13  16  219.62   10.84
  -3 -15  17   -0.77    1.72
  -3 -15  17    1.80    2.07
   3 -18   0   60.25    5.19
   3 -18   0   62.33    4.99
  -3  16   1   29.55    3.21
   3 -16  -1   26.37    3.47
   3 -16  -1   28.19    3.27
  -3  16   1   26.41    3.43
   3 -16  -1   31.80    3.40
  -3  14   2  377.98   17.64
   3 -14  -2  350.70   17.86
   3 -14  -2  362.69   17.79
   3 -12  -3  131.48    7.10
   3 -12  -3  112.54    7.07
  -3  12   3  127.04    7.03
  -3  10   4  162.51    8.37
   3 -10  -4  150.54    8.31
   3 -10  -4  164.61    8.60
   3 -10  -4  154.93    8.55
  -3  10   4  166.95    8.48
  -3   8   5   81.44    4.75
   3  -8  -5   74.79    4.86
   3  -8  -5   90.77    5.09
  -3   8   5   84.08    4.92
  -3   6   6   71.18    4.10
  -3   6   6   68.65    4.28
  -3   4   7  457.44   20.88
   3  -2  -8 1725.65   74.08
  -3   2   8 1699.35   74.16
  -3   2   8 1581.23   74.43
  -3   0   9  165.05    7.65
  -3   0   9  163.33    7.63
  -3   0   9  157.48    7.74
  -3   0   9  160.00    7.66
  -3   0   9  156.08    7.95
  -3  -2  10  201.74    8.92
  -3  -2  10  184.97    9.14
  -3  -2  10  185.88    8.98
  -3  -2  10  176.55    8.89
  -3  -2  10  206.63    8.93
  -3  -2  10  191.10    9.23
  -3  -4  11  555.00   23.98
  -3  -4  11  485.48   23.65
  -3  -4  11  528.02   24.15
  -3  -4  11  545.35   23.88
  -3  -4  11  555.07   23.74
  -3  -6  12  121.63    6.42
  -3  -6  12  139.83    6.77
  -3  -6  12  130.90    6.31
  -3  -6  12  127.05    6.89
  -3  -6  12  144.90    6.44
  -3  -6  12  132.52    6.99
  -3  -6  12  136.93    6.98
  -3  -8  13  511.94   22.83
  -3  -8  13  489.87   22.93
  -3  -8  13  482.94   22.97
  -3 -10  14  177.14    9.27
  -3 -10  14  188.99    9.53
  -3 -10  14  195.68    9.72
  -3 -12  15    3.01    1.61
  -3 -12  15    7.09    1.77
  -3 -14  16   34.89    3.34
  -3 -14  16   38.71    3.47
  -3 -16  17  204.92   10.63
  -3 -16  17  193.98   10.84
  -3  19  -1   34.75    3.21
   3 -19   1   34.11    3.66
  -3  17   0    1.79    2.31
   3 -17   0    0.48    2.57
   3 -17   0    0.48    2.22
   3 -17   0   -2.60    2.30
  -3  15   1  287.27   14.21
   3 -15  -1  288.24   14.56
  -3  15   1  288.99   14.41
   3 -15  -1  271.27   14.55
   3 -15  -1  299.32   14.72
  -3  13   2  324.24   15.83
   3 -13  -2  350.08   16.13
   3 -13  -2  307.96   16.06
   3 -11  -3 1081.92   47.77
  -3  11   3 1025.33   47.64
   3 -11  -3 1032.81   47.88
  -3  11   3 1090.81   47.73
   3  -9  -4   91.87    5.44
  -3   9   4   96.23    5.42
   3  -9  -4   93.07    5.60
   3  -9  -4  101.10    5.76
  -3   9   4  101.06    5.62
  -3   7   5   32.07    2.54
  -3   7   5   34.49    2.41
   3  -7  -5   31.55    2.55
   3  -7  -5   27.28    2.50
  -3   5   6 1045.11   46.60
   3  -3  -7 1415.49   62.06
  -3   3   7 1400.33   62.45
  -3   3   7 1394.33   62.16
   3  -1  -8 1761.48   77.94
  -3   1   8 1783.71   78.01
  -3   1   8 1762.60   78.33
  -3  -1   9   70.37    3.62
  -3  -1   9   65.15    3.69
  -3  -1   9   65.71    3.53
  -3  -1   9   73.80    3.53
  -3  -1   9   68.82    3.51
  -3  -1   9   63.76    3.77
  -3  -3  10   34.70    2.32
  -3  -3  10   24.74    1.73
  -3  -3  10   34.50    1.83
  -3  -3  10   24.99    1.86
  -3  -3  10   34.86    1.91
  -3  -3  10   27.22    2.16
  -3  -5  11   87.58    4.48
  -3  -5  11   92.97    4.94
  -3  -5  11   81.52    4.25
  -3  -5  11   85.39    4.40
  -3  -5  11   92.24    4.29
  -3  -5  11   90.77    4.76
  -3  -5  11   88.70    4.89
  -3  -7  12    5.15    0.78
  -3  -7  12    3.58    1.28
  -3  -7  12    5.24    1.24
  -3  -7  12    2.61    1.16
  -3  -9  13   -0.25    1.28
  -3  -9  13    1.98    1.33
  -3  -9  13    2.44    1.32
  -3 -11  14   44.89    3.43
  -3 -11  14   52.60    3.73
  -3 -13  15  220.14   11.74
  -3 -13  15  235.55   11.65
  -3 -15  16   44.19    3.74
  -3 -15  16   43.61    3.96
  -3 -17  17  346.64   17.13
   3 -18   1   23.89    3.42
  -3  18  -1   21.71    3.28
  -3  18  -1   13.22    2.03
   3 -18   1   20.47    2.95
   3 -18   1   19.03    3.05
  -3  16   0   47.38    3.74
  -3  16   0   46.27    4.08
   3 -16   0   46.06    4.34
   3 -16   0   43.26    3.88
   3 -16   0   42.64    4.06
  -3  14   1   29.12    3.11
   3 -14  -1   36.16    3.48
  -3  14   1   25.42    3.18
   3 -14  -1   41.03    3.45
   3 -14  -1   48.99    3.61
  -3  12   2   48.18    3.81
   3 -12  -2   49.74    3.94
   3 -10  -3  500.35   23.33
  -3  10   3  501.43   23.28
   3 -10  -3  505.54   23.52
  -3  10   3  502.61   23.31
  -3   8   4    1.20    0.97
   3  -8  -4    4.04    1.24
   3  -8  -4    1.97    1.36
  -3   6   5   79.05    4.51
  -3   6   5   88.44    4.85
  -3   4   6  148.65    7.30
   3  -2  -7  372.37   16.34
  -3   2   7  353.43   16.38
  -3   2   7  350.54   16.66
  -3   0   8    7.04    1.00
  -3   0   8    7.42    0.86
  -3   0   8    8.49    1.04
  -3  -2   9   77.00    4.25
  -3  -2   9   79.40    3.79
  -3  -2   9   72.63    3.80
  -3  -2   9   80.25    4.07
  -3  -2   9   75.63    3.91
  -3  -2   9   81.17    3.81
  -3  -2   9   68.68    4.04
  -3  -4  10 2111.53   92.54
  -3  -4  10 2159.29   92.93
  -3  -4  10 2141.44   92.79
  -3  -4  10 2163.89   92.32
  -3  -4  10 1960.01   92.23
  -3  -4  10 2179.68   92.46
  -3  -6  11  645.30   27.89
  -3  -6  11  631.85   27.81
  -3  -6  11  586.64   27.69
  -3  -6  11  661.67   28.48
  -3  -6  11  679.31   28.27
  -3  -6  11  649.19   28.51
  -3  -6  11  644.35   28.50
  -3  -6  11  601.76   27.62
  -3  -8  12  830.13   36.42
  -3  -8  12  839.27   37.20
  -3  -8  12  791.26   37.34
   3   8 -12  815.16   36.48
  -3  -8  12  853.92   37.36
  -3 -10  13   86.96    5.06
  -3 -10  13   81.03    5.10
  -3 -12  14  296.88   14.22
  -3 -12  14  279.75   14.26
  -3 -14  15   29.18    3.02
  -3 -14  15   27.49    3.10
  -3 -16  16   -0.47    2.07
  -3 -16  16    4.14    1.97
   3 -19   2    0.49    1.84
  -3  19  -2    3.32    1.53
   3 -17   1  111.59    7.29
  -3  17  -1  113.08    7.14
   3 -17   1  114.87    6.98
   3 -17   1  111.09    7.22
  -3  15   0    0.77    1.90
  -3  15   0    4.41    1.99
   3 -15   0   -0.42    2.06
   3 -15   0   -0.42    1.66
   3 -15   0    0.90    1.72
  -3  13   1    5.99    1.83
   3 -13  -1    7.84    1.86
   3 -13  -1    2.52    1.88
   3 -13  -1    2.64    1.40
   3 -11  -2  289.85   13.63
   3 -11  -2  270.01   13.61
  -3  11   2  271.87   13.41
   3  -9  -3  190.08    9.43
  -3   9   3  190.61    9.37
   3  -9  -3  166.45    9.37
  -3   9   3  200.59    9.48
  -3   7   4    0.97    1.02
  -3   7   4    1.28    0.94
   3  -7  -4    2.33    1.06
   3  -7  -4   -0.26    1.20
  -3   5   5  627.96   27.86
  -3   5   5  605.16   28.03
  -3   3   6 2612.60  117.03
  -3   3   6 2699.88  117.13
   3  -3  -6 2759.29  116.95
  -3   3   6 2535.41  117.25
  -3   1   7 1246.53   55.65
   3  -1  -7 1245.06   55.39
   3  -1  -7 1285.22   55.31
  -3   1   7 1231.72   55.34
  -3  -1   8  662.52   28.91
  -3  -1   8  642.82   28.77
  -3  -1   8  643.86   28.74
  -3  -1   8  658.80   28.77
  -3  -1   8  628.22   29.09
  -3  -3   9 1398.22   62.86
  -3  -3   9 1475.46   62.65
  -3  -3   9 1363.67   62.52
  -3  -3   9 1380.16   63.05
  -3  -3   9 1475.46   62.79
  -3  -3   9 1442.44   62.53
  -3  -5  10  605.85   27.39
  -3  -5  10  620.47   27.85
  -3  -5  10  598.54   27.67
  -3  -5  10  643.36   27.15
  -3  -5  10  626.75   27.32
  -3  -5  10  611.57   27.86
  -3  -5  10  584.10   27.13
  -3  -7  11  740.84   31.55
  -3  -7  11  750.03   31.47
  -3  -7  11  719.55   31.49
  -3  -7  11  677.17   31.23
  -3  -7  11  724.00   32.35
  -3  -7  11  769.60   32.39
  -3  -7  11  721.52   32.20
  -3  -9  12   27.51    2.32
  -3  -9  12   26.27    2.39
  -3  -9  12   34.14    2.70
  -3 -11  13    0.31    1.34
  -3 -11  13    2.06    1.44
  -3 -13  14    2.84    1.75
  -3 -13  14   -0.39    1.55
  -3 -15  15   16.96    2.50
  -3 -15  15   20.58    2.90
  -3 -17  16   10.94    2.54
   3 -18   2  461.43   22.18
  -3  18  -2  445.29   21.59
   3 -18   2  439.72   21.77
   3 -18   2  476.04   22.30
  -3  18  -2  440.21   21.82
  -3  16  -1  203.73   10.44
   3 -16   1  232.73   11.28
  -3  16  -1  209.00   10.89
   3 -16   1  213.74   11.16
  -3  14   0   24.58    2.57
   3 -14   0   29.77    2.98
   3 -14   0   23.80    2.76
   3 -14   0   26.00    2.78
  -3  14   0   24.90    2.70
  -3  12   1  537.31   23.20
   3 -12  -1  455.62   23.27
   3 -12  -1  514.31   23.39
   3 -12  -1  484.46   23.43
   3 -10  -2 1271.98   54.32
   3 -10  -2 1101.27   54.19
  -3  10   2 1157.73   54.09
  -3  10   2 1320.72   54.23
  -3   8   3    8.23    1.78
   3  -8  -3   12.98    1.91
  -3   8   3   10.87    1.50
   3  -8  -3    8.22    1.67
  -3   6   4  433.14   19.45
  -3   6   4  414.32   19.57
  -3   4   5  989.48   43.00
  -3   4   5  932.15   42.91
   3  -4  -5  976.58   42.83
  -3   2   6 1502.00   69.15
   3  -2  -6 1608.35   69.21
   3  -2  -6 1645.48   69.12
  -3   2   6 1546.09   69.36
  -3   2   6 1518.35   69.43
   3   0  -7  337.22   15.46
   3   0  -7  363.43   15.58
  -3   0   7  336.89   15.48
  -3   0   7  342.27   15.80
  -3  -2   8   10.58    0.80
  -3  -2   8   11.46    0.84
  -3  -2   8    9.00    1.06
  -3  -2   8   11.90    0.98
  -3  -2   8    9.59    1.19
  -3  -2   8   10.24    0.81
  -3  -4   9    1.03    0.71
  -3  -4   9    1.06    0.81
  -3  -4   9    2.54    0.80
  -3  -4   9    1.97    0.51
  -3  -4   9    1.58    0.41
  -3  -6  10   94.02    4.70
  -3  -6  10   94.89    5.25
  -3  -6  10  100.58    4.66
  -3  -6  10  107.04    5.38
  -3  -6  10  104.67    5.36
  -3  -6  10   94.47    4.50
  -3  -6  10   94.09    4.41
  -3  -8  11  864.46   38.38
   3   8 -11  879.45   38.48
  -3  -8  11  899.05   39.26
  -3  -8  11  899.55   39.38
  -3  -8  11  846.94   39.37
   3   8 -11  866.35   38.41
  -3 -10  12  257.08   12.85
  -3 -10  12  270.88   13.03
  -3 -12  13  341.27   16.11
  -3 -12  13  322.65   16.17
  -3 -14  14   12.74    2.18
  -3 -14  14   18.88    2.58
  -3 -16  15   31.42    3.37
  -3 -16  15   46.20    3.97
   3 -19   3    2.22    2.47
   3 -17   2   18.14    3.16
  -3  17  -2   23.14    3.13
  -3  17  -2   17.98    2.97
   3 -17   2   21.32    2.73
   3 -17   2   26.71    3.27
  -3  15  -1   39.26    3.25
   3 -15   1   34.02    3.57
   3 -15   1   36.63    3.35
   3 -15   1   43.51    3.69
  -3  13   0  143.13    7.20
   3 -13   0  141.03    7.51
  -3  13   0  133.25    7.33
   3 -13   0  136.51    7.53
  -3  11   1  135.23    7.59
   3 -11  -1  170.47    8.06
   3 -11  -1  132.04    7.74
   3 -11  -1  158.63    8.04
  -3   9   2 1055.17   46.45
   3  -9  -2 1105.65   46.59
   3  -9  -2 1015.69   46.54
  -3   9   2 1042.98   46.42
   3  -9  -2  961.97   46.51
  -3   7   3  157.97    7.78
   3  -7  -3  146.48    7.88
  -3   7   3  165.39    7.95
  -3   5   4   61.47    3.60
   3  -5  -4   69.32    3.62
  -3   5   4   70.25    3.89
  -3   3   5  162.43    7.56
  -3   3   5  157.62    7.67
   3  -3  -5  159.09    7.58
   3  -3  -5  155.56    7.48
  -3   3   5  161.41    7.72
  -3   1   6  600.82   27.79
   3  -1  -6  624.63   27.77
   3  -1  -6  636.62   27.88
   3  -1  -6  646.54   28.01
  -3   1   6  630.83   28.13
  -3  -1   7  490.70   21.73
  -3  -1   7  475.84   21.36
   3   1  -7  471.89   21.47
  -3  -1   7  487.27   21.35
  -3  -1   7  469.54   21.83
  -3  -1   7  486.16   21.36
  -3  -3   8   26.81    1.84
  -3  -3   8   28.71    1.53
  -3  -3   8   29.10    1.53
  -3  -3   8   33.15    2.10
  -3  -3   8   30.43    1.66
[truncated: 448,765 more chars]
